# Supplementary material for: Isolation of a Novel Polyketide from Neodidymelliopsis sp
Source: Molecules. 2021 May 27;26(11):3235. doi: 10.3390/molecules26113235 (PMC8199022; doi:10.3390/molecules26113235)
Supplement: Supplementary file 1 [file molecules-26-03235-s001.zip]

Archive with 4 entries (2 files):
- molecules-1227304-supplementary/
- molecules-1227304-supplementary/molecules-1227304-supplementary for conversion pdf/
- molecules-1227304-supplementary/molecules-1227304-supplementary for conversion pdf/Supplementary Material file 1.pdf
- molecules-1227304-supplementary/molecules-1227304-supplementary for conversion pdf/Supporting information file 2.csv
