# Supplementary material for: Isolation of a Novel Polyketide from Neodidymelliopsis sp
Source: Molecules. 2021 May 27;26(11):3235. doi: 10.3390/molecules26113235 (PMC8199022; doi:10.3390/molecules26113235)
Supplement: Supplementary file 1 [file molecules-26-03235-s001.zip › molecules-1227304-supplementary/molecules-1227304-supplementary for conversion pdf/Supporting information file 2.csv]

date	testing_round	plate_number	row_num	col_num	compound_name	organism	biological_rep	concentration	technical_rep	time_point	luminescence
20200310	AG3	1	A	1	Pachybasin	Mycobacterium abscessus	1	64	1	0	24
20200310	AG3	1	A	2	Pachybasin	Mycobacterium abscessus	1	64	2	0	28
20200310	AG3	1	A	3	Pachybasin	Mycobacterium abscessus	1	64	3	0	32
20200310	AG3	1	B	1	Pachybasin	Mycobacterium abscessus	1	32	1	0	28
20200310	AG3	1	B	2	Pachybasin	Mycobacterium abscessus	1	32	2	0	16
20200310	AG3	1	B	3	Pachybasin	Mycobacterium abscessus	1	32	3	0	26
20200310	AG3	1	C	1	Pachybasin	Mycobacterium abscessus	1	16	1	0	32
20200310	AG3	1	C	2	Pachybasin	Mycobacterium abscessus	1	16	2	0	32
20200310	AG3	1	C	3	Pachybasin	Mycobacterium abscessus	1	16	3	0	38
20200310	AG3	1	D	1	Pachybasin	Mycobacterium abscessus	1	8	1	0	32
20200310	AG3	1	D	2	Pachybasin	Mycobacterium abscessus	1	8	2	0	22
20200310	AG3	1	D	3	Pachybasin	Mycobacterium abscessus	1	8	3	0	34
20200310	AG3	1	E	1	Pachybasin	Mycobacterium abscessus	1	4	1	0	32
20200310	AG3	1	E	2	Pachybasin	Mycobacterium abscessus	1	4	2	0	26
20200310	AG3	1	E	3	Pachybasin	Mycobacterium abscessus	1	4	3	0	40
20200310	AG3	1	F	1	Pachybasin	Mycobacterium abscessus	1	2	1	0	32
20200310	AG3	1	F	2	Pachybasin	Mycobacterium abscessus	1	2	2	0	34
20200310	AG3	1	F	3	Pachybasin	Mycobacterium abscessus	1	2	3	0	48
20200310	AG3	1	G	1	Pachybasin	Mycobacterium abscessus	1	1	1	0	30
20200310	AG3	1	G	2	Pachybasin	Mycobacterium abscessus	1	1	2	0	34
20200310	AG3	1	G	3	Pachybasin	Mycobacterium abscessus	1	1	3	0	42
20200310	AG3	1	H	1	Pachybasin	Mycobacterium abscessus	1	0	1	0	42
20200310	AG3	1	H	2	Pachybasin	Mycobacterium abscessus	1	0	2	0	36
20200310	AG3	1	H	3	Pachybasin	Mycobacterium abscessus	1	0	3	0	52
20200311	AG3	1	A	1	Pachybasin	Mycobacterium abscessus	1	64	1	24	4
20200311	AG3	1	A	2	Pachybasin	Mycobacterium abscessus	1	64	2	24	8
20200311	AG3	1	A	3	Pachybasin	Mycobacterium abscessus	1	64	3	24	30
20200311	AG3	1	B	1	Pachybasin	Mycobacterium abscessus	1	32	1	24	8
20200311	AG3	1	B	2	Pachybasin	Mycobacterium abscessus	1	32	2	24	14
20200311	AG3	1	B	3	Pachybasin	Mycobacterium abscessus	1	32	3	24	28
20200311	AG3	1	C	1	Pachybasin	Mycobacterium abscessus	1	16	1	24	24
20200311	AG3	1	C	2	Pachybasin	Mycobacterium abscessus	1	16	2	24	44
20200311	AG3	1	C	3	Pachybasin	Mycobacterium abscessus	1	16	3	24	50
20200311	AG3	1	D	1	Pachybasin	Mycobacterium abscessus	1	8	1	24	32
20200311	AG3	1	D	2	Pachybasin	Mycobacterium abscessus	1	8	2	24	48
20200311	AG3	1	D	3	Pachybasin	Mycobacterium abscessus	1	8	3	24	56
20200311	AG3	1	E	1	Pachybasin	Mycobacterium abscessus	1	4	1	24	56
20200311	AG3	1	E	2	Pachybasin	Mycobacterium abscessus	1	4	2	24	78
20200311	AG3	1	E	3	Pachybasin	Mycobacterium abscessus	1	4	3	24	94
20200311	AG3	1	F	1	Pachybasin	Mycobacterium abscessus	1	2	1	24	64
20200311	AG3	1	F	2	Pachybasin	Mycobacterium abscessus	1	2	2	24	72
20200311	AG3	1	F	3	Pachybasin	Mycobacterium abscessus	1	2	3	24	110
20200311	AG3	1	G	1	Pachybasin	Mycobacterium abscessus	1	1	1	24	86
20200311	AG3	1	G	2	Pachybasin	Mycobacterium abscessus	1	1	2	24	124
20200311	AG3	1	G	3	Pachybasin	Mycobacterium abscessus	1	1	3	24	128
20200311	AG3	1	H	1	Pachybasin	Mycobacterium abscessus	1	0	1	24	166
20200311	AG3	1	H	2	Pachybasin	Mycobacterium abscessus	1	0	2	24	166
20200311	AG3	1	H	3	Pachybasin	Mycobacterium abscessus	1	0	3	24	192
20200312	AG3	1	A	1	Pachybasin	Mycobacterium abscessus	1	64	1	48	22
20200312	AG3	1	A	2	Pachybasin	Mycobacterium abscessus	1	64	2	48	80
20200312	AG3	1	A	3	Pachybasin	Mycobacterium abscessus	1	64	3	48	254
20200312	AG3	1	B	1	Pachybasin	Mycobacterium abscessus	1	32	1	48	112
20200312	AG3	1	B	2	Pachybasin	Mycobacterium abscessus	1	32	2	48	198
20200312	AG3	1	B	3	Pachybasin	Mycobacterium abscessus	1	32	3	48	388
20200312	AG3	1	C	1	Pachybasin	Mycobacterium abscessus	1	16	1	48	252
20200312	AG3	1	C	2	Pachybasin	Mycobacterium abscessus	1	16	2	48	402
20200312	AG3	1	C	3	Pachybasin	Mycobacterium abscessus	1	16	3	48	602
20200312	AG3	1	D	1	Pachybasin	Mycobacterium abscessus	1	8	1	48	390
20200312	AG3	1	D	2	Pachybasin	Mycobacterium abscessus	1	8	2	48	552
20200312	AG3	1	D	3	Pachybasin	Mycobacterium abscessus	1	8	3	48	690
20200312	AG3	1	E	1	Pachybasin	Mycobacterium abscessus	1	4	1	48	572
20200312	AG3	1	E	2	Pachybasin	Mycobacterium abscessus	1	4	2	48	758
20200312	AG3	1	E	3	Pachybasin	Mycobacterium abscessus	1	4	3	48	988
20200312	AG3	1	F	1	Pachybasin	Mycobacterium abscessus	1	2	1	48	834
20200312	AG3	1	F	2	Pachybasin	Mycobacterium abscessus	1	2	2	48	1308
20200312	AG3	1	F	3	Pachybasin	Mycobacterium abscessus	1	2	3	48	1520
20200312	AG3	1	G	1	Pachybasin	Mycobacterium abscessus	1	1	1	48	1202
20200312	AG3	1	G	2	Pachybasin	Mycobacterium abscessus	1	1	2	48	1928
20200312	AG3	1	G	3	Pachybasin	Mycobacterium abscessus	1	1	3	48	1996
20200312	AG3	1	H	1	Pachybasin	Mycobacterium abscessus	1	0	1	48	3526
20200312	AG3	1	H	2	Pachybasin	Mycobacterium abscessus	1	0	2	48	3320
20200312	AG3	1	H	3	Pachybasin	Mycobacterium abscessus	1	0	3	48	3168
20200313	AG3	1	A	1	Pachybasin	Mycobacterium abscessus	1	64	1	72	412
20200313	AG3	1	A	2	Pachybasin	Mycobacterium abscessus	1	64	2	72	1228
20200313	AG3	1	A	3	Pachybasin	Mycobacterium abscessus	1	64	3	72	2030
20200313	AG3	1	B	1	Pachybasin	Mycobacterium abscessus	1	32	1	72	1838
20200313	AG3	1	B	2	Pachybasin	Mycobacterium abscessus	1	32	2	72	2868
20200313	AG3	1	B	3	Pachybasin	Mycobacterium abscessus	1	32	3	72	3494
20200313	AG3	1	C	1	Pachybasin	Mycobacterium abscessus	1	16	1	72	3298
20200313	AG3	1	C	2	Pachybasin	Mycobacterium abscessus	1	16	2	72	3846
20200313	AG3	1	C	3	Pachybasin	Mycobacterium abscessus	1	16	3	72	4444
20200313	AG3	1	D	1	Pachybasin	Mycobacterium abscessus	1	8	1	72	4244
20200313	AG3	1	D	2	Pachybasin	Mycobacterium abscessus	1	8	2	72	4598
20200313	AG3	1	D	3	Pachybasin	Mycobacterium abscessus	1	8	3	72	5568
20200313	AG3	1	E	1	Pachybasin	Mycobacterium abscessus	1	4	1	72	5086
20200313	AG3	1	E	2	Pachybasin	Mycobacterium abscessus	1	4	2	72	6494
20200313	AG3	1	E	3	Pachybasin	Mycobacterium abscessus	1	4	3	72	6488
20200313	AG3	1	F	1	Pachybasin	Mycobacterium abscessus	1	2	1	72	7120
20200313	AG3	1	F	2	Pachybasin	Mycobacterium abscessus	1	2	2	72	8974
20200313	AG3	1	F	3	Pachybasin	Mycobacterium abscessus	1	2	3	72	10088
20200313	AG3	1	G	1	Pachybasin	Mycobacterium abscessus	1	1	1	72	9166
20200313	AG3	1	G	2	Pachybasin	Mycobacterium abscessus	1	1	2	72	10730
20200313	AG3	1	G	3	Pachybasin	Mycobacterium abscessus	1	1	3	72	10224
20200313	AG3	1	H	1	Pachybasin	Mycobacterium abscessus	1	0	1	72	12504
20200313	AG3	1	H	2	Pachybasin	Mycobacterium abscessus	1	0	2	72	12314
20200313	AG3	1	H	3	Pachybasin	Mycobacterium abscessus	1	0	3	72	13458
20200317	AG4	1	A	1	Pachybasin	Mycobacterium abscessus	2	64	1	0	6
20200317	AG4	1	A	2	Pachybasin	Mycobacterium abscessus	2	64	2	0	26
20200317	AG4	1	A	3	Pachybasin	Mycobacterium abscessus	2	64	3	0	24
20200317	AG4	1	A	1	Pachybasin	Mycobacterium abscessus	2	64	1	0	52
20200317	AG4	1	A	2	Pachybasin	Mycobacterium abscessus	2	64	2	0	16
20200317	AG4	1	A	3	Pachybasin	Mycobacterium abscessus	2	64	3	0	42
20200317	AG4	1	B	1	Pachybasin	Mycobacterium abscessus	2	32	1	0	10
20200317	AG4	1	B	2	Pachybasin	Mycobacterium abscessus	2	32	2	0	28
20200317	AG4	1	B	3	Pachybasin	Mycobacterium abscessus	2	32	3	0	36
20200317	AG4	1	B	1	Pachybasin	Mycobacterium abscessus	2	32	1	0	60
20200317	AG4	1	B	2	Pachybasin	Mycobacterium abscessus	2	32	2	0	56
20200317	AG4	1	B	3	Pachybasin	Mycobacterium abscessus	2	32	3	0	66
20200317	AG4	1	C	1	Pachybasin	Mycobacterium abscessus	2	16	1	0	22
20200317	AG4	1	C	2	Pachybasin	Mycobacterium abscessus	2	16	2	0	70
20200317	AG4	1	C	3	Pachybasin	Mycobacterium abscessus	2	16	3	0	34
20200317	AG4	1	C	1	Pachybasin	Mycobacterium abscessus	2	16	1	0	58
20200317	AG4	1	C	2	Pachybasin	Mycobacterium abscessus	2	16	2	0	56
20200317	AG4	1	C	3	Pachybasin	Mycobacterium abscessus	2	16	3	0	72
20200317	AG4	1	D	1	Pachybasin	Mycobacterium abscessus	2	8	1	0	26
20200317	AG4	1	D	2	Pachybasin	Mycobacterium abscessus	2	8	2	0	64
20200317	AG4	1	D	3	Pachybasin	Mycobacterium abscessus	2	8	3	0	46
20200317	AG4	1	D	1	Pachybasin	Mycobacterium abscessus	2	8	1	0	72
20200317	AG4	1	D	2	Pachybasin	Mycobacterium abscessus	2	8	2	0	64
20200317	AG4	1	D	3	Pachybasin	Mycobacterium abscessus	2	8	3	0	74
20200317	AG4	1	E	1	Pachybasin	Mycobacterium abscessus	2	4	1	0	48
20200317	AG4	1	E	2	Pachybasin	Mycobacterium abscessus	2	4	2	0	50
20200317	AG4	1	E	3	Pachybasin	Mycobacterium abscessus	2	4	3	0	68
20200317	AG4	1	E	1	Pachybasin	Mycobacterium abscessus	2	4	1	0	56
20200317	AG4	1	E	2	Pachybasin	Mycobacterium abscessus	2	4	2	0	62
20200317	AG4	1	E	3	Pachybasin	Mycobacterium abscessus	2	4	3	0	82
20200317	AG4	1	F	1	Pachybasin	Mycobacterium abscessus	2	2	1	0	46
20200317	AG4	1	F	2	Pachybasin	Mycobacterium abscessus	2	2	2	0	74
20200317	AG4	1	F	3	Pachybasin	Mycobacterium abscessus	2	2	3	0	52
20200317	AG4	1	F	1	Pachybasin	Mycobacterium abscessus	2	2	1	0	58
20200317	AG4	1	F	2	Pachybasin	Mycobacterium abscessus	2	2	2	0	60
20200317	AG4	1	F	3	Pachybasin	Mycobacterium abscessus	2	2	3	0	60
20200317	AG4	1	G	1	Pachybasin	Mycobacterium abscessus	2	1	1	0	62
20200317	AG4	1	G	2	Pachybasin	Mycobacterium abscessus	2	1	2	0	56
20200317	AG4	1	G	3	Pachybasin	Mycobacterium abscessus	2	1	3	0	50
20200317	AG4	1	G	1	Pachybasin	Mycobacterium abscessus	2	1	1	0	66
20200317	AG4	1	G	2	Pachybasin	Mycobacterium abscessus	2	1	2	0	52
20200317	AG4	1	G	3	Pachybasin	Mycobacterium abscessus	2	1	3	0	66
20200317	AG4	1	H	1	Pachybasin	Mycobacterium abscessus	2	0	1	0	62
20200317	AG4	1	H	2	Pachybasin	Mycobacterium abscessus	2	0	2	0	66
20200317	AG4	1	H	3	Pachybasin	Mycobacterium abscessus	2	0	3	0	62
20200317	AG4	1	H	1	Pachybasin	Mycobacterium abscessus	2	0	1	0	64
20200317	AG4	1	H	2	Pachybasin	Mycobacterium abscessus	2	0	2	0	64
20200317	AG4	1	H	3	Pachybasin	Mycobacterium abscessus	2	0	3	0	66
20200318	AG4	1	A	1	Pachybasin	Mycobacterium abscessus	2	64	1	24	4
20200318	AG4	1	A	2	Pachybasin	Mycobacterium abscessus	2	64	2	24	30
20200318	AG4	1	A	3	Pachybasin	Mycobacterium abscessus	2	64	3	24	28
20200318	AG4	1	A	1	Pachybasin	Mycobacterium abscessus	2	64	1	24	254
20200318	AG4	1	A	2	Pachybasin	Mycobacterium abscessus	2	64	2	24	16
20200318	AG4	1	A	3	Pachybasin	Mycobacterium abscessus	2	64	3	24	112
20200318	AG4	1	B	1	Pachybasin	Mycobacterium abscessus	2	32	1	24	4
20200318	AG4	1	B	2	Pachybasin	Mycobacterium abscessus	2	32	2	24	40
20200318	AG4	1	B	3	Pachybasin	Mycobacterium abscessus	2	32	3	24	28
20200318	AG4	1	B	1	Pachybasin	Mycobacterium abscessus	2	32	1	24	208
20200318	AG4	1	B	2	Pachybasin	Mycobacterium abscessus	2	32	2	24	26
20200318	AG4	1	B	3	Pachybasin	Mycobacterium abscessus	2	32	3	24	176
20200318	AG4	1	C	1	Pachybasin	Mycobacterium abscessus	2	16	1	24	8
20200318	AG4	1	C	2	Pachybasin	Mycobacterium abscessus	2	16	2	24	52
20200318	AG4	1	C	3	Pachybasin	Mycobacterium abscessus	2	16	3	24	40
20200318	AG4	1	C	1	Pachybasin	Mycobacterium abscessus	2	16	1	24	152
20200318	AG4	1	C	2	Pachybasin	Mycobacterium abscessus	2	16	2	24	32
20200318	AG4	1	C	3	Pachybasin	Mycobacterium abscessus	2	16	3	24	188
20200318	AG4	1	D	1	Pachybasin	Mycobacterium abscessus	2	8	1	24	14
20200318	AG4	1	D	2	Pachybasin	Mycobacterium abscessus	2	8	2	24	64
20200318	AG4	1	D	3	Pachybasin	Mycobacterium abscessus	2	8	3	24	50
20200318	AG4	1	D	1	Pachybasin	Mycobacterium abscessus	2	8	1	24	164
20200318	AG4	1	D	2	Pachybasin	Mycobacterium abscessus	2	8	2	24	52
20200318	AG4	1	D	3	Pachybasin	Mycobacterium abscessus	2	8	3	24	208
20200318	AG4	1	E	1	Pachybasin	Mycobacterium abscessus	2	4	1	24	22
20200318	AG4	1	E	2	Pachybasin	Mycobacterium abscessus	2	4	2	24	68
20200318	AG4	1	E	3	Pachybasin	Mycobacterium abscessus	2	4	3	24	56
20200318	AG4	1	E	1	Pachybasin	Mycobacterium abscessus	2	4	1	24	170
20200318	AG4	1	E	2	Pachybasin	Mycobacterium abscessus	2	4	2	24	66
20200318	AG4	1	E	3	Pachybasin	Mycobacterium abscessus	2	4	3	24	186
20200318	AG4	1	F	1	Pachybasin	Mycobacterium abscessus	2	2	1	24	40
20200318	AG4	1	F	2	Pachybasin	Mycobacterium abscessus	2	2	2	24	68
20200318	AG4	1	F	3	Pachybasin	Mycobacterium abscessus	2	2	3	24	76
20200318	AG4	1	F	1	Pachybasin	Mycobacterium abscessus	2	2	1	24	184
20200318	AG4	1	F	2	Pachybasin	Mycobacterium abscessus	2	2	2	24	98
20200318	AG4	1	F	3	Pachybasin	Mycobacterium abscessus	2	2	3	24	222
20200318	AG4	1	G	1	Pachybasin	Mycobacterium abscessus	2	1	1	24	82
20200318	AG4	1	G	2	Pachybasin	Mycobacterium abscessus	2	1	2	24	114
20200318	AG4	1	G	3	Pachybasin	Mycobacterium abscessus	2	1	3	24	96
20200318	AG4	1	G	1	Pachybasin	Mycobacterium abscessus	2	1	1	24	182
20200318	AG4	1	G	2	Pachybasin	Mycobacterium abscessus	2	1	2	24	136
20200318	AG4	1	G	3	Pachybasin	Mycobacterium abscessus	2	1	3	24	204
20200318	AG4	1	H	1	Pachybasin	Mycobacterium abscessus	2	0	1	24	244
20200318	AG4	1	H	2	Pachybasin	Mycobacterium abscessus	2	0	2	24	204
20200318	AG4	1	H	3	Pachybasin	Mycobacterium abscessus	2	0	3	24	224
20200318	AG4	1	H	1	Pachybasin	Mycobacterium abscessus	2	0	1	24	244
20200318	AG4	1	H	2	Pachybasin	Mycobacterium abscessus	2	0	2	24	204
20200318	AG4	1	H	3	Pachybasin	Mycobacterium abscessus	2	0	3	24	218
20200319	AG4	1	A	1	Pachybasin	Mycobacterium abscessus	2	64	1	48	4
20200319	AG4	1	A	2	Pachybasin	Mycobacterium abscessus	2	64	2	48	340
20200319	AG4	1	A	3	Pachybasin	Mycobacterium abscessus	2	64	3	48	284
20200319	AG4	1	A	1	Pachybasin	Mycobacterium abscessus	2	64	1	48	2612
20200319	AG4	1	A	2	Pachybasin	Mycobacterium abscessus	2	64	2	48	54
20200319	AG4	1	A	3	Pachybasin	Mycobacterium abscessus	2	64	3	48	1578
20200319	AG4	1	B	1	Pachybasin	Mycobacterium abscessus	2	32	1	48	8
20200319	AG4	1	B	2	Pachybasin	Mycobacterium abscessus	2	32	2	48	372
20200319	AG4	1	B	3	Pachybasin	Mycobacterium abscessus	2	32	3	48	288
20200319	AG4	1	B	1	Pachybasin	Mycobacterium abscessus	2	32	1	48	2154
20200319	AG4	1	B	2	Pachybasin	Mycobacterium abscessus	2	32	2	48	478
20200319	AG4	1	B	3	Pachybasin	Mycobacterium abscessus	2	32	3	48	1806
20200319	AG4	1	C	1	Pachybasin	Mycobacterium abscessus	2	16	1	48	26
20200319	AG4	1	C	2	Pachybasin	Mycobacterium abscessus	2	16	2	48	554
20200319	AG4	1	C	3	Pachybasin	Mycobacterium abscessus	2	16	3	48	470
20200319	AG4	1	C	1	Pachybasin	Mycobacterium abscessus	2	16	1	48	3424
20200319	AG4	1	C	2	Pachybasin	Mycobacterium abscessus	2	16	2	48	976
20200319	AG4	1	C	3	Pachybasin	Mycobacterium abscessus	2	16	3	48	2116
20200319	AG4	1	D	1	Pachybasin	Mycobacterium abscessus	2	8	1	48	114
20200319	AG4	1	D	2	Pachybasin	Mycobacterium abscessus	2	8	2	48	722
20200319	AG4	1	D	3	Pachybasin	Mycobacterium abscessus	2	8	3	48	642
20200319	AG4	1	D	1	Pachybasin	Mycobacterium abscessus	2	8	1	48	3520
20200319	AG4	1	D	2	Pachybasin	Mycobacterium abscessus	2	8	2	48	1718
20200319	AG4	1	D	3	Pachybasin	Mycobacterium abscessus	2	8	3	48	2150
20200319	AG4	1	E	1	Pachybasin	Mycobacterium abscessus	2	4	1	48	218
20200319	AG4	1	E	2	Pachybasin	Mycobacterium abscessus	2	4	2	48	882
20200319	AG4	1	E	3	Pachybasin	Mycobacterium abscessus	2	4	3	48	862
20200319	AG4	1	E	1	Pachybasin	Mycobacterium abscessus	2	4	1	48	3668
20200319	AG4	1	E	2	Pachybasin	Mycobacterium abscessus	2	4	2	48	2236
20200319	AG4	1	E	3	Pachybasin	Mycobacterium abscessus	2	4	3	48	2660
20200319	AG4	1	F	1	Pachybasin	Mycobacterium abscessus	2	2	1	48	592
20200319	AG4	1	F	2	Pachybasin	Mycobacterium abscessus	2	2	2	48	1108
20200319	AG4	1	F	3	Pachybasin	Mycobacterium abscessus	2	2	3	48	1214
20200319	AG4	1	F	1	Pachybasin	Mycobacterium abscessus	2	2	1	48	3790
20200319	AG4	1	F	2	Pachybasin	Mycobacterium abscessus	2	2	2	48	2514
20200319	AG4	1	F	3	Pachybasin	Mycobacterium abscessus	2	2	3	48	2598
20200319	AG4	1	G	1	Pachybasin	Mycobacterium abscessus	2	1	1	48	1620
20200319	AG4	1	G	2	Pachybasin	Mycobacterium abscessus	2	1	2	48	1966
20200319	AG4	1	G	3	Pachybasin	Mycobacterium abscessus	2	1	3	48	1980
20200319	AG4	1	G	1	Pachybasin	Mycobacterium abscessus	2	1	1	48	3596
20200319	AG4	1	G	2	Pachybasin	Mycobacterium abscessus	2	1	2	48	2996
20200319	AG4	1	G	3	Pachybasin	Mycobacterium abscessus	2	1	3	48	2776
20200319	AG4	1	H	1	Pachybasin	Mycobacterium abscessus	2	0	1	48	3976
20200319	AG4	1	H	2	Pachybasin	Mycobacterium abscessus	2	0	2	48	3592
20200319	AG4	1	H	3	Pachybasin	Mycobacterium abscessus	2	0	3	48	3866
20200319	AG4	1	H	1	Pachybasin	Mycobacterium abscessus	2	0	1	48	3480
20200319	AG4	1	H	2	Pachybasin	Mycobacterium abscessus	2	0	2	48	3182
20200319	AG4	1	H	3	Pachybasin	Mycobacterium abscessus	2	0	3	48	2828
20200320	AG4	1	A	1	Pachybasin	Mycobacterium abscessus	2	64	1	72	8
20200320	AG4	1	A	2	Pachybasin	Mycobacterium abscessus	2	64	2	72	2868
20200320	AG4	1	A	3	Pachybasin	Mycobacterium abscessus	2	64	3	72	2564
20200320	AG4	1	A	1	Pachybasin	Mycobacterium abscessus	2	64	1	72	15013
20200320	AG4	1	A	2	Pachybasin	Mycobacterium abscessus	2	64	2	72	1322
20200320	AG4	1	A	3	Pachybasin	Mycobacterium abscessus	2	64	3	72	10680
20200320	AG4	1	B	1	Pachybasin	Mycobacterium abscessus	2	32	1	72	30
20200320	AG4	1	B	2	Pachybasin	Mycobacterium abscessus	2	32	2	72	4436
20200320	AG4	1	B	3	Pachybasin	Mycobacterium abscessus	2	32	3	72	2906
20200320	AG4	1	B	1	Pachybasin	Mycobacterium abscessus	2	32	1	72	566
20200320	AG4	1	B	2	Pachybasin	Mycobacterium abscessus	2	32	2	72	13044
20200320	AG4	1	B	3	Pachybasin	Mycobacterium abscessus	2	32	3	72	16147
20200320	AG4	1	C	1	Pachybasin	Mycobacterium abscessus	2	16	1	72	226
20200320	AG4	1	C	2	Pachybasin	Mycobacterium abscessus	2	16	2	72	5846
20200320	AG4	1	C	3	Pachybasin	Mycobacterium abscessus	2	16	3	72	4652
20200320	AG4	1	C	1	Pachybasin	Mycobacterium abscessus	2	16	1	72	2170
20200320	AG4	1	C	2	Pachybasin	Mycobacterium abscessus	2	16	2	72	14004
20200320	AG4	1	C	3	Pachybasin	Mycobacterium abscessus	2	16	3	72	20460
20200320	AG4	1	D	1	Pachybasin	Mycobacterium abscessus	2	8	1	72	2448
20200320	AG4	1	D	2	Pachybasin	Mycobacterium abscessus	2	8	2	72	7882
20200320	AG4	1	D	3	Pachybasin	Mycobacterium abscessus	2	8	3	72	7364
20200320	AG4	1	D	1	Pachybasin	Mycobacterium abscessus	2	8	1	72	13606
20200320	AG4	1	D	2	Pachybasin	Mycobacterium abscessus	2	8	2	72	16767
20200320	AG4	1	D	3	Pachybasin	Mycobacterium abscessus	2	8	3	72	18503
20200320	AG4	1	E	1	Pachybasin	Mycobacterium abscessus	2	4	1	72	4960
20200320	AG4	1	E	2	Pachybasin	Mycobacterium abscessus	2	4	2	72	7808
20200320	AG4	1	E	3	Pachybasin	Mycobacterium abscessus	2	4	3	72	8634
20200320	AG4	1	E	1	Pachybasin	Mycobacterium abscessus	2	4	1	72	12788
20200320	AG4	1	E	2	Pachybasin	Mycobacterium abscessus	2	4	2	72	14709
20200320	AG4	1	E	3	Pachybasin	Mycobacterium abscessus	2	4	3	72	22592
20200320	AG4	1	F	1	Pachybasin	Mycobacterium abscessus	2	2	1	72	10638
20200320	AG4	1	F	2	Pachybasin	Mycobacterium abscessus	2	2	2	72	9272
20200320	AG4	1	F	3	Pachybasin	Mycobacterium abscessus	2	2	3	72	12130
20200320	AG4	1	F	1	Pachybasin	Mycobacterium abscessus	2	2	1	72	14040
20200320	AG4	1	F	2	Pachybasin	Mycobacterium abscessus	2	2	2	72	19973
20200320	AG4	1	F	3	Pachybasin	Mycobacterium abscessus	2	2	3	72	20102
20200320	AG4	1	G	1	Pachybasin	Mycobacterium abscessus	2	1	1	72	11834
20200320	AG4	1	G	2	Pachybasin	Mycobacterium abscessus	2	1	2	72	12196
20200320	AG4	1	G	3	Pachybasin	Mycobacterium abscessus	2	1	3	72	14112
20200320	AG4	1	G	1	Pachybasin	Mycobacterium abscessus	2	1	1	72	16517
20200320	AG4	1	G	2	Pachybasin	Mycobacterium abscessus	2	1	2	72	17327
20200320	AG4	1	G	3	Pachybasin	Mycobacterium abscessus	2	1	3	72	22638
20200320	AG4	1	H	1	Pachybasin	Mycobacterium abscessus	2	0	1	72	15463
20200320	AG4	1	H	2	Pachybasin	Mycobacterium abscessus	2	0	2	72	15255
20200320	AG4	1	H	3	Pachybasin	Mycobacterium abscessus	2	0	3	72	16233
20200320	AG4	1	H	1	Pachybasin	Mycobacterium abscessus	2	0	1	72	17259
20200320	AG4	1	H	2	Pachybasin	Mycobacterium abscessus	2	0	2	72	19515
20200320	AG4	1	H	3	Pachybasin	Mycobacterium abscessus	2	0	3	72	25487
20210125	AG5	1	A	1	Pachybasin	Mycobacterium abscessus	3	64	1	0	124
20210125	AG5	1	A	2	Pachybasin	Mycobacterium abscessus	3	64	2	0	96
20210125	AG5	1	A	3	Pachybasin	Mycobacterium abscessus	3	64	3	0	84
20210125	AG5	1	C	1	Pachybasin	Mycobacterium abscessus	3	16	1	0	94
20210125	AG5	1	C	2	Pachybasin	Mycobacterium abscessus	3	16	2	0	106
20210125	AG5	1	C	3	Pachybasin	Mycobacterium abscessus	3	16	3	0	92
20210125	AG5	1	E	1	Pachybasin	Mycobacterium abscessus	3	4	1	0	80
20210125	AG5	1	E	2	Pachybasin	Mycobacterium abscessus	3	4	2	0	82
20210125	AG5	1	E	3	Pachybasin	Mycobacterium abscessus	3	4	3	0	98
20210125	AG5	1	G	1	Pachybasin	Mycobacterium abscessus	3	1	1	0	98
20210125	AG5	1	G	2	Pachybasin	Mycobacterium abscessus	3	1	2	0	94
20210125	AG5	1	G	3	Pachybasin	Mycobacterium abscessus	3	1	3	0	92
20210125	AG5	1	A	1	Pachybasin	Mycobacterium abscessus	3	64	1	0	124
20210125	AG5	1	A	2	Pachybasin	Mycobacterium abscessus	3	64	2	0	96
20210125	AG5	1	A	3	Pachybasin	Mycobacterium abscessus	3	64	3	0	84
20210125	AG5	1	C	1	Pachybasin	Mycobacterium abscessus	3	16	1	0	94
20210125	AG5	1	C	2	Pachybasin	Mycobacterium abscessus	3	16	2	0	106
20210125	AG5	1	C	3	Pachybasin	Mycobacterium abscessus	3	16	3	0	92
20210125	AG5	1	E	1	Pachybasin	Mycobacterium abscessus	3	4	1	0	80
20210125	AG5	1	E	2	Pachybasin	Mycobacterium abscessus	3	4	2	0	82
20210125	AG5	1	E	3	Pachybasin	Mycobacterium abscessus	3	4	3	0	98
20210125	AG5	1	G	1	Pachybasin	Mycobacterium abscessus	3	1	1	0	98
20210125	AG5	1	G	2	Pachybasin	Mycobacterium abscessus	3	1	2	0	94
20210125	AG5	1	G	3	Pachybasin	Mycobacterium abscessus	3	1	3	0	92
20210126	AG5	1	A	1	Pachybasin	Mycobacterium abscessus	3	64	1	24	22
20210126	AG5	1	A	2	Pachybasin	Mycobacterium abscessus	3	64	2	24	34
20210126	AG5	1	A	3	Pachybasin	Mycobacterium abscessus	3	64	3	24	16
20210126	AG5	1	B	1	Pachybasin	Mycobacterium abscessus	3	32	1	24	28
20210126	AG5	1	B	2	Pachybasin	Mycobacterium abscessus	3	32	2	24	28
20210126	AG5	1	B	3	Pachybasin	Mycobacterium abscessus	3	32	3	24	36
20210126	AG5	1	C	1	Pachybasin	Mycobacterium abscessus	3	16	1	24	34
20210126	AG5	1	C	2	Pachybasin	Mycobacterium abscessus	3	16	2	24	36
20210126	AG5	1	C	3	Pachybasin	Mycobacterium abscessus	3	16	3	24	38
20210126	AG5	1	D	1	Pachybasin	Mycobacterium abscessus	3	8	1	24	42
20210126	AG5	1	D	2	Pachybasin	Mycobacterium abscessus	3	8	2	24	58
20210126	AG5	1	D	3	Pachybasin	Mycobacterium abscessus	3	8	3	24	46
20210126	AG5	1	E	1	Pachybasin	Mycobacterium abscessus	3	4	1	24	82
20210126	AG5	1	E	2	Pachybasin	Mycobacterium abscessus	3	4	2	24	80
20210126	AG5	1	E	3	Pachybasin	Mycobacterium abscessus	3	4	3	24	60
20210126	AG5	1	F	1	Pachybasin	Mycobacterium abscessus	3	2	1	24	104
20210126	AG5	1	F	2	Pachybasin	Mycobacterium abscessus	3	2	2	24	78
20210126	AG5	1	F	3	Pachybasin	Mycobacterium abscessus	3	2	3	24	72
20210126	AG5	1	G	1	Pachybasin	Mycobacterium abscessus	3	1	1	24	98
20210126	AG5	1	G	2	Pachybasin	Mycobacterium abscessus	3	1	2	24	110
20210126	AG5	1	G	3	Pachybasin	Mycobacterium abscessus	3	1	3	24	112
20210126	AG5	1	H	1	Pachybasin	Mycobacterium abscessus	3	0	1	24	246
20210126	AG5	1	H	2	Pachybasin	Mycobacterium abscessus	3	0	2	24	272
20210126	AG5	1	H	3	Pachybasin	Mycobacterium abscessus	3	0	3	24	260
20210126	AG6	1	A	1	Pachybasin	Mycobacterium abscessus	4	64	1	0	28
20210126	AG6	1	A	2	Pachybasin	Mycobacterium abscessus	4	64	2	0	20
20210126	AG6	1	A	3	Pachybasin	Mycobacterium abscessus	4	64	3	0	20
20210126	AG6	1	B	1	Pachybasin	Mycobacterium abscessus	4	32	1	0	54
20210126	AG6	1	B	2	Pachybasin	Mycobacterium abscessus	4	32	2	0	44
20210126	AG6	1	B	3	Pachybasin	Mycobacterium abscessus	4	32	3	0	40
20210126	AG6	1	C	1	Pachybasin	Mycobacterium abscessus	4	16	1	0	40
20210126	AG6	1	C	2	Pachybasin	Mycobacterium abscessus	4	16	2	0	34
20210126	AG6	1	C	3	Pachybasin	Mycobacterium abscessus	4	16	3	0	50
20210126	AG6	1	D	1	Pachybasin	Mycobacterium abscessus	4	8	1	0	32
20210126	AG6	1	D	2	Pachybasin	Mycobacterium abscessus	4	8	2	0	50
20210126	AG6	1	D	3	Pachybasin	Mycobacterium abscessus	4	8	3	0	46
20210126	AG6	1	E	1	Pachybasin	Mycobacterium abscessus	4	4	1	0	38
20210126	AG6	1	E	2	Pachybasin	Mycobacterium abscessus	4	4	2	0	48
20210126	AG6	1	E	3	Pachybasin	Mycobacterium abscessus	4	4	3	0	58
20210126	AG6	1	F	1	Pachybasin	Mycobacterium abscessus	4	2	1	0	52
20210126	AG6	1	F	2	Pachybasin	Mycobacterium abscessus	4	2	2	0	56
20210126	AG6	1	F	3	Pachybasin	Mycobacterium abscessus	4	2	3	0	44
20210126	AG6	1	G	1	Pachybasin	Mycobacterium abscessus	4	1	1	0	46
20210126	AG6	1	G	2	Pachybasin	Mycobacterium abscessus	4	1	2	0	50
20210126	AG6	1	G	3	Pachybasin	Mycobacterium abscessus	4	1	3	0	48
20210126	AG6	1	H	1	Pachybasin	Mycobacterium abscessus	4	0	1	0	56
20210126	AG6	1	H	2	Pachybasin	Mycobacterium abscessus	4	0	2	0	48
20210126	AG6	1	H	3	Pachybasin	Mycobacterium abscessus	4	0	3	0	48
20210127	AG5	1	A	1	Pachybasin	Mycobacterium abscessus	3	64	1	48	204
20210127	AG5	1	A	2	Pachybasin	Mycobacterium abscessus	3	64	2	48	242
20210127	AG5	1	A	3	Pachybasin	Mycobacterium abscessus	3	64	3	48	272
20210127	AG5	1	B	1	Pachybasin	Mycobacterium abscessus	3	32	1	48	430
20210127	AG5	1	B	2	Pachybasin	Mycobacterium abscessus	3	32	2	48	334
20210127	AG5	1	B	3	Pachybasin	Mycobacterium abscessus	3	32	3	48	314
20210127	AG5	1	C	1	Pachybasin	Mycobacterium abscessus	3	16	1	48	466
20210127	AG5	1	C	2	Pachybasin	Mycobacterium abscessus	3	16	2	48	412
20210127	AG5	1	C	3	Pachybasin	Mycobacterium abscessus	3	16	3	48	364
20210127	AG5	1	D	1	Pachybasin	Mycobacterium abscessus	3	8	1	48	588
20210127	AG5	1	D	2	Pachybasin	Mycobacterium abscessus	3	8	2	48	486
20210127	AG5	1	D	3	Pachybasin	Mycobacterium abscessus	3	8	3	48	450
20210127	AG5	1	E	1	Pachybasin	Mycobacterium abscessus	3	4	1	48	784
20210127	AG5	1	E	2	Pachybasin	Mycobacterium abscessus	3	4	2	48	656
20210127	AG5	1	E	3	Pachybasin	Mycobacterium abscessus	3	4	3	48	546
20210127	AG5	1	F	1	Pachybasin	Mycobacterium abscessus	3	2	1	48	940
20210127	AG5	1	F	2	Pachybasin	Mycobacterium abscessus	3	2	2	48	808
20210127	AG5	1	F	3	Pachybasin	Mycobacterium abscessus	3	2	3	48	780
20210127	AG5	1	G	1	Pachybasin	Mycobacterium abscessus	3	1	1	48	1610
20210127	AG5	1	G	2	Pachybasin	Mycobacterium abscessus	3	1	2	48	1412
20210127	AG5	1	G	3	Pachybasin	Mycobacterium abscessus	3	1	3	48	1438
20210127	AG5	1	H	1	Pachybasin	Mycobacterium abscessus	3	0	1	48	4506
20210127	AG5	1	H	2	Pachybasin	Mycobacterium abscessus	3	0	2	48	4166
20210127	AG5	1	H	3	Pachybasin	Mycobacterium abscessus	3	0	3	48	3974
20210127	AG6	1	A	1	Pachybasin	Mycobacterium abscessus	4	64	1	24	14
20210127	AG6	1	A	2	Pachybasin	Mycobacterium abscessus	4	64	2	24	16
20210127	AG6	1	A	3	Pachybasin	Mycobacterium abscessus	4	64	3	24	14
20210127	AG6	1	B	1	Pachybasin	Mycobacterium abscessus	4	32	1	24	28
20210127	AG6	1	B	2	Pachybasin	Mycobacterium abscessus	4	32	2	24	24
20210127	AG6	1	B	3	Pachybasin	Mycobacterium abscessus	4	32	3	24	36
20210127	AG6	1	C	1	Pachybasin	Mycobacterium abscessus	4	16	1	24	72
20210127	AG6	1	C	2	Pachybasin	Mycobacterium abscessus	4	16	2	24	56
20210127	AG6	1	C	3	Pachybasin	Mycobacterium abscessus	4	16	3	24	76
20210127	AG6	1	D	1	Pachybasin	Mycobacterium abscessus	4	8	1	24	116
20210127	AG6	1	D	2	Pachybasin	Mycobacterium abscessus	4	8	2	24	118
20210127	AG6	1	D	3	Pachybasin	Mycobacterium abscessus	4	8	3	24	166
20210127	AG6	1	E	1	Pachybasin	Mycobacterium abscessus	4	4	1	24	178
20210127	AG6	1	E	2	Pachybasin	Mycobacterium abscessus	4	4	2	24	166
20210127	AG6	1	E	3	Pachybasin	Mycobacterium abscessus	4	4	3	24	174
20210127	AG6	1	F	1	Pachybasin	Mycobacterium abscessus	4	2	1	24	228
20210127	AG6	1	F	2	Pachybasin	Mycobacterium abscessus	4	2	2	24	226
20210127	AG6	1	F	3	Pachybasin	Mycobacterium abscessus	4	2	3	24	202
20210127	AG6	1	G	1	Pachybasin	Mycobacterium abscessus	4	1	1	24	268
20210127	AG6	1	G	2	Pachybasin	Mycobacterium abscessus	4	1	2	24	238
20210127	AG6	1	G	3	Pachybasin	Mycobacterium abscessus	4	1	3	24	266
20210127	AG6	1	H	1	Pachybasin	Mycobacterium abscessus	4	0	1	24	318
20210127	AG6	1	H	2	Pachybasin	Mycobacterium abscessus	4	0	2	24	278
20210127	AG6	1	H	3	Pachybasin	Mycobacterium abscessus	4	0	3	24	274
20210128	AG6	1	A	1	Pachybasin	Mycobacterium abscessus	4	64	1	48	180
20210128	AG6	1	A	2	Pachybasin	Mycobacterium abscessus	4	64	2	48	188
20210128	AG6	1	A	3	Pachybasin	Mycobacterium abscessus	4	64	3	48	262
20210128	AG6	1	B	1	Pachybasin	Mycobacterium abscessus	4	32	1	48	766
20210128	AG6	1	B	2	Pachybasin	Mycobacterium abscessus	4	32	2	48	844
20210128	AG6	1	B	3	Pachybasin	Mycobacterium abscessus	4	32	3	48	1210
20210128	AG6	1	C	1	Pachybasin	Mycobacterium abscessus	4	16	1	48	2282
20210128	AG6	1	C	2	Pachybasin	Mycobacterium abscessus	4	16	2	48	2214
20210128	AG6	1	C	3	Pachybasin	Mycobacterium abscessus	4	16	3	48	2618
20210128	AG6	1	D	1	Pachybasin	Mycobacterium abscessus	4	8	1	48	3664
20210128	AG6	1	D	2	Pachybasin	Mycobacterium abscessus	4	8	2	48	3748
20210128	AG6	1	D	3	Pachybasin	Mycobacterium abscessus	4	8	3	48	4274
20210128	AG6	1	E	1	Pachybasin	Mycobacterium abscessus	4	4	1	48	4298
20210128	AG6	1	E	2	Pachybasin	Mycobacterium abscessus	4	4	2	48	4452
20210128	AG6	1	E	3	Pachybasin	Mycobacterium abscessus	4	4	3	48	4916
20210128	AG6	1	F	1	Pachybasin	Mycobacterium abscessus	4	2	1	48	5304
20210128	AG6	1	F	2	Pachybasin	Mycobacterium abscessus	4	2	2	48	5282
20210128	AG6	1	F	3	Pachybasin	Mycobacterium abscessus	4	2	3	48	5260
20210128	AG6	1	G	1	Pachybasin	Mycobacterium abscessus	4	1	1	48	5600
20210128	AG6	1	G	2	Pachybasin	Mycobacterium abscessus	4	1	2	48	5486
20210128	AG6	1	G	3	Pachybasin	Mycobacterium abscessus	4	1	3	48	5600
20210128	AG6	1	H	1	Pachybasin	Mycobacterium abscessus	4	0	1	48	5736
20210128	AG6	1	H	2	Pachybasin	Mycobacterium abscessus	4	0	2	48	5760
20210128	AG6	1	H	3	Pachybasin	Mycobacterium abscessus	4	0	3	48	5860
20210129	AG6	1	A	1	Pachybasin	Mycobacterium abscessus	4	64	1	72	2112
20210129	AG6	1	A	2	Pachybasin	Mycobacterium abscessus	4	64	2	72	1592
20210129	AG6	1	A	3	Pachybasin	Mycobacterium abscessus	4	64	3	72	2014
20210129	AG6	1	B	1	Pachybasin	Mycobacterium abscessus	4	32	1	72	4498
20210129	AG6	1	B	2	Pachybasin	Mycobacterium abscessus	4	32	2	72	3610
20210129	AG6	1	B	3	Pachybasin	Mycobacterium abscessus	4	32	3	72	4384
20210129	AG6	1	C	1	Pachybasin	Mycobacterium abscessus	4	16	1	72	7430
20210129	AG6	1	C	2	Pachybasin	Mycobacterium abscessus	4	16	2	72	6618
20210129	AG6	1	C	3	Pachybasin	Mycobacterium abscessus	4	16	3	72	7156
20210129	AG6	1	D	1	Pachybasin	Mycobacterium abscessus	4	8	1	72	9958
20210129	AG6	1	D	2	Pachybasin	Mycobacterium abscessus	4	8	2	72	9130
20210129	AG6	1	D	3	Pachybasin	Mycobacterium abscessus	4	8	3	72	9178
20210129	AG6	1	E	1	Pachybasin	Mycobacterium abscessus	4	4	1	72	10668
20210129	AG6	1	E	2	Pachybasin	Mycobacterium abscessus	4	4	2	72	10800
20210129	AG6	1	E	3	Pachybasin	Mycobacterium abscessus	4	4	3	72	10734
20210129	AG6	1	F	1	Pachybasin	Mycobacterium abscessus	4	2	1	72	12362
20210129	AG6	1	F	2	Pachybasin	Mycobacterium abscessus	4	2	2	72	11202
20210129	AG6	1	F	3	Pachybasin	Mycobacterium abscessus	4	2	3	72	11620
20210129	AG6	1	G	1	Pachybasin	Mycobacterium abscessus	4	1	1	72	13064
20210129	AG6	1	G	2	Pachybasin	Mycobacterium abscessus	4	1	2	72	12218
20210129	AG6	1	G	3	Pachybasin	Mycobacterium abscessus	4	1	3	72	11440
20210129	AG6	1	H	1	Pachybasin	Mycobacterium abscessus	4	0	1	72	15065
20210129	AG6	1	H	2	Pachybasin	Mycobacterium abscessus	4	0	2	72	13684
20210129	AG6	1	H	3	Pachybasin	Mycobacterium abscessus	4	0	3	72	13478
20200310	AG3	1	A	4	(2E)–cillifuranone	Mycobacterium abscessus	1	64	1	0	58
20200310	AG3	1	A	5	(2E)–cillifuranone	Mycobacterium abscessus	1	64	2	0	60
20200310	AG3	1	A	6	(2E)–cillifuranone	Mycobacterium abscessus	1	64	3	0	50
20200310	AG3	1	B	4	(2E)–cillifuranone	Mycobacterium abscessus	1	32	1	0	36
20200310	AG3	1	B	5	(2E)–cillifuranone	Mycobacterium abscessus	1	32	2	0	46
20200310	AG3	1	B	6	(2E)–cillifuranone	Mycobacterium abscessus	1	32	3	0	50
20200310	AG3	1	C	4	(2E)–cillifuranone	Mycobacterium abscessus	1	16	1	0	42
20200310	AG3	1	C	5	(2E)–cillifuranone	Mycobacterium abscessus	1	16	2	0	54
20200310	AG3	1	C	6	(2E)–cillifuranone	Mycobacterium abscessus	1	16	3	0	42
20200310	AG3	1	D	4	(2E)–cillifuranone	Mycobacterium abscessus	1	8	1	0	38
20200310	AG3	1	D	5	(2E)–cillifuranone	Mycobacterium abscessus	1	8	2	0	38
20200310	AG3	1	D	6	(2E)–cillifuranone	Mycobacterium abscessus	1	8	3	0	30
20200310	AG3	1	E	4	(2E)–cillifuranone	Mycobacterium abscessus	1	4	1	0	40
20200310	AG3	1	E	5	(2E)–cillifuranone	Mycobacterium abscessus	1	4	2	0	38
20200310	AG3	1	E	6	(2E)–cillifuranone	Mycobacterium abscessus	1	4	3	0	38
20200310	AG3	1	F	4	(2E)–cillifuranone	Mycobacterium abscessus	1	2	1	0	42
20200310	AG3	1	F	5	(2E)–cillifuranone	Mycobacterium abscessus	1	2	2	0	34
20200310	AG3	1	F	6	(2E)–cillifuranone	Mycobacterium abscessus	1	2	3	0	42
20200310	AG3	1	G	4	(2E)–cillifuranone	Mycobacterium abscessus	1	1	1	0	52
20200310	AG3	1	G	5	(2E)–cillifuranone	Mycobacterium abscessus	1	1	2	0	48
20200310	AG3	1	G	6	(2E)–cillifuranone	Mycobacterium abscessus	1	1	3	0	36
20200310	AG3	1	H	4	(2E)–cillifuranone	Mycobacterium abscessus	1	0	1	0	52
20200310	AG3	1	H	5	(2E)–cillifuranone	Mycobacterium abscessus	1	0	2	0	48
20200310	AG3	1	H	6	(2E)–cillifuranone	Mycobacterium abscessus	1	0	3	0	38
20200311	AG3	1	A	4	(2E)–cillifuranone	Mycobacterium abscessus	1	64	1	24	168
20200311	AG3	1	A	5	(2E)–cillifuranone	Mycobacterium abscessus	1	64	2	24	230
20200311	AG3	1	A	6	(2E)–cillifuranone	Mycobacterium abscessus	1	64	3	24	264
20200311	AG3	1	B	4	(2E)–cillifuranone	Mycobacterium abscessus	1	32	1	24	112
20200311	AG3	1	B	5	(2E)–cillifuranone	Mycobacterium abscessus	1	32	2	24	168
20200311	AG3	1	B	6	(2E)–cillifuranone	Mycobacterium abscessus	1	32	3	24	164
20200311	AG3	1	C	4	(2E)–cillifuranone	Mycobacterium abscessus	1	16	1	24	134
20200311	AG3	1	C	5	(2E)–cillifuranone	Mycobacterium abscessus	1	16	2	24	182
20200311	AG3	1	C	6	(2E)–cillifuranone	Mycobacterium abscessus	1	16	3	24	168
20200311	AG3	1	D	4	(2E)–cillifuranone	Mycobacterium abscessus	1	8	1	24	150
20200311	AG3	1	D	5	(2E)–cillifuranone	Mycobacterium abscessus	1	8	2	24	156
20200311	AG3	1	D	6	(2E)–cillifuranone	Mycobacterium abscessus	1	8	3	24	156
20200311	AG3	1	E	4	(2E)–cillifuranone	Mycobacterium abscessus	1	4	1	24	126
20200311	AG3	1	E	5	(2E)–cillifuranone	Mycobacterium abscessus	1	4	2	24	174
20200311	AG3	1	E	6	(2E)–cillifuranone	Mycobacterium abscessus	1	4	3	24	154
20200311	AG3	1	F	4	(2E)–cillifuranone	Mycobacterium abscessus	1	2	1	24	138
20200311	AG3	1	F	5	(2E)–cillifuranone	Mycobacterium abscessus	1	2	2	24	180
20200311	AG3	1	F	6	(2E)–cillifuranone	Mycobacterium abscessus	1	2	3	24	168
20200311	AG3	1	G	4	(2E)–cillifuranone	Mycobacterium abscessus	1	1	1	24	172
20200311	AG3	1	G	5	(2E)–cillifuranone	Mycobacterium abscessus	1	1	2	24	166
20200311	AG3	1	G	6	(2E)–cillifuranone	Mycobacterium abscessus	1	1	3	24	178
20200311	AG3	1	H	4	(2E)–cillifuranone	Mycobacterium abscessus	1	0	1	24	170
20200311	AG3	1	H	5	(2E)–cillifuranone	Mycobacterium abscessus	1	0	2	24	182
20200311	AG3	1	H	6	(2E)–cillifuranone	Mycobacterium abscessus	1	0	3	24	204
20200312	AG3	1	A	4	(2E)–cillifuranone	Mycobacterium abscessus	1	64	1	48	2796
20200312	AG3	1	A	5	(2E)–cillifuranone	Mycobacterium abscessus	1	64	2	48	3128
20200312	AG3	1	A	6	(2E)–cillifuranone	Mycobacterium abscessus	1	64	3	48	3104
20200312	AG3	1	B	4	(2E)–cillifuranone	Mycobacterium abscessus	1	32	1	48	2944
20200312	AG3	1	B	5	(2E)–cillifuranone	Mycobacterium abscessus	1	32	2	48	3180
20200312	AG3	1	B	6	(2E)–cillifuranone	Mycobacterium abscessus	1	32	3	48	3050
20200312	AG3	1	C	4	(2E)–cillifuranone	Mycobacterium abscessus	1	16	1	48	3086
20200312	AG3	1	C	5	(2E)–cillifuranone	Mycobacterium abscessus	1	16	2	48	3102
20200312	AG3	1	C	6	(2E)–cillifuranone	Mycobacterium abscessus	1	16	3	48	3094
20200312	AG3	1	D	4	(2E)–cillifuranone	Mycobacterium abscessus	1	8	1	48	2922
20200312	AG3	1	D	5	(2E)–cillifuranone	Mycobacterium abscessus	1	8	2	48	3180
20200312	AG3	1	D	6	(2E)–cillifuranone	Mycobacterium abscessus	1	8	3	48	2948
20200312	AG3	1	E	4	(2E)–cillifuranone	Mycobacterium abscessus	1	4	1	48	2712
20200312	AG3	1	E	5	(2E)–cillifuranone	Mycobacterium abscessus	1	4	2	48	2914
20200312	AG3	1	E	6	(2E)–cillifuranone	Mycobacterium abscessus	1	4	3	48	2688
20200312	AG3	1	F	4	(2E)–cillifuranone	Mycobacterium abscessus	1	2	1	48	2892
20200312	AG3	1	F	5	(2E)–cillifuranone	Mycobacterium abscessus	1	2	2	48	2944
20200312	AG3	1	F	6	(2E)–cillifuranone	Mycobacterium abscessus	1	2	3	48	2908
20200312	AG3	1	G	4	(2E)–cillifuranone	Mycobacterium abscessus	1	1	1	48	3080
20200312	AG3	1	G	5	(2E)–cillifuranone	Mycobacterium abscessus	1	1	2	48	2930
20200312	AG3	1	G	6	(2E)–cillifuranone	Mycobacterium abscessus	1	1	3	48	3080
20200312	AG3	1	H	4	(2E)–cillifuranone	Mycobacterium abscessus	1	0	1	48	3146
20200312	AG3	1	H	5	(2E)–cillifuranone	Mycobacterium abscessus	1	0	2	48	3194
20200312	AG3	1	H	6	(2E)–cillifuranone	Mycobacterium abscessus	1	0	3	48	2746
20200313	AG3	1	A	4	(2E)–cillifuranone	Mycobacterium abscessus	1	64	1	72	10446
20200313	AG3	1	A	5	(2E)–cillifuranone	Mycobacterium abscessus	1	64	2	72	10438
20200313	AG3	1	A	6	(2E)–cillifuranone	Mycobacterium abscessus	1	64	3	72	10538
20200313	AG3	1	B	4	(2E)–cillifuranone	Mycobacterium abscessus	1	32	1	72	12214
20200313	AG3	1	B	5	(2E)–cillifuranone	Mycobacterium abscessus	1	32	2	72	11394
20200313	AG3	1	B	6	(2E)–cillifuranone	Mycobacterium abscessus	1	32	3	72	13030
20200313	AG3	1	C	4	(2E)–cillifuranone	Mycobacterium abscessus	1	16	1	72	12866
20200313	AG3	1	C	5	(2E)–cillifuranone	Mycobacterium abscessus	1	16	2	72	12300
20200313	AG3	1	C	6	(2E)–cillifuranone	Mycobacterium abscessus	1	16	3	72	12862
20200313	AG3	1	D	4	(2E)–cillifuranone	Mycobacterium abscessus	1	8	1	72	11658
20200313	AG3	1	D	5	(2E)–cillifuranone	Mycobacterium abscessus	1	8	2	72	12752
20200313	AG3	1	D	6	(2E)–cillifuranone	Mycobacterium abscessus	1	8	3	72	13548
20200313	AG3	1	E	4	(2E)–cillifuranone	Mycobacterium abscessus	1	4	1	72	12472
20200313	AG3	1	E	5	(2E)–cillifuranone	Mycobacterium abscessus	1	4	2	72	12768
20200313	AG3	1	E	6	(2E)–cillifuranone	Mycobacterium abscessus	1	4	3	72	12548
20200313	AG3	1	F	4	(2E)–cillifuranone	Mycobacterium abscessus	1	2	1	72	13096
20200313	AG3	1	F	5	(2E)–cillifuranone	Mycobacterium abscessus	1	2	2	72	12922
20200313	AG3	1	F	6	(2E)–cillifuranone	Mycobacterium abscessus	1	2	3	72	13594
20200313	AG3	1	G	4	(2E)–cillifuranone	Mycobacterium abscessus	1	1	1	72	13092
20200313	AG3	1	G	5	(2E)–cillifuranone	Mycobacterium abscessus	1	1	2	72	13702
20200313	AG3	1	G	6	(2E)–cillifuranone	Mycobacterium abscessus	1	1	3	72	13710
20200313	AG3	1	H	4	(2E)–cillifuranone	Mycobacterium abscessus	1	0	1	72	12028
20200313	AG3	1	H	5	(2E)–cillifuranone	Mycobacterium abscessus	1	0	2	72	13530
20200313	AG3	1	H	6	(2E)–cillifuranone	Mycobacterium abscessus	1	0	3	72	12496
20210125	AG5	1	A	4	(2E)–cillifuranone	Mycobacterium abscessus	2	64	1	0	74
20210125	AG5	1	A	5	(2E)–cillifuranone	Mycobacterium abscessus	2	64	2	0	1
20210125	AG5	1	A	6	(2E)–cillifuranone	Mycobacterium abscessus	2	64	3	0	2
20210125	AG5	1	C	4	(2E)–cillifuranone	Mycobacterium abscessus	2	16	1	0	74
20210125	AG5	1	C	5	(2E)–cillifuranone	Mycobacterium abscessus	2	16	2	0	1
20210125	AG5	1	C	6	(2E)–cillifuranone	Mycobacterium abscessus	2	16	3	0	2
20210125	AG5	1	E	4	(2E)–cillifuranone	Mycobacterium abscessus	2	4	1	0	96
20210125	AG5	1	E	5	(2E)–cillifuranone	Mycobacterium abscessus	2	4	2	0	1
20210125	AG5	1	E	6	(2E)–cillifuranone	Mycobacterium abscessus	2	4	3	0	2
20210125	AG5	1	G	4	(2E)–cillifuranone	Mycobacterium abscessus	2	1	1	0	100
20210125	AG5	1	G	5	(2E)–cillifuranone	Mycobacterium abscessus	2	1	2	0	1
20210125	AG5	1	G	6	(2E)–cillifuranone	Mycobacterium abscessus	2	1	3	0	4
20210125	AG5	1	A	4	(2E)–cillifuranone	Mycobacterium abscessus	2	64	1	0	74
20210125	AG5	1	A	5	(2E)–cillifuranone	Mycobacterium abscessus	2	64	2	0	1
20210125	AG5	1	A	6	(2E)–cillifuranone	Mycobacterium abscessus	2	64	3	0	2
20210125	AG5	1	C	4	(2E)–cillifuranone	Mycobacterium abscessus	2	16	1	0	74
20210125	AG5	1	C	5	(2E)–cillifuranone	Mycobacterium abscessus	2	16	2	0	1
20210125	AG5	1	C	6	(2E)–cillifuranone	Mycobacterium abscessus	2	16	3	0	2
20210125	AG5	1	E	4	(2E)–cillifuranone	Mycobacterium abscessus	2	4	1	0	96
20210125	AG5	1	E	5	(2E)–cillifuranone	Mycobacterium abscessus	2	4	2	0	1
20210125	AG5	1	E	6	(2E)–cillifuranone	Mycobacterium abscessus	2	4	3	0	2
20210125	AG5	1	G	4	(2E)–cillifuranone	Mycobacterium abscessus	2	1	1	0	100
20210125	AG5	1	G	5	(2E)–cillifuranone	Mycobacterium abscessus	2	1	2	0	1
20210125	AG5	1	G	6	(2E)–cillifuranone	Mycobacterium abscessus	2	1	3	0	4
20210126	AG5	1	A	4	(2E)–cillifuranone	Mycobacterium abscessus	2	64	1	24	246
20210126	AG5	1	A	5	(2E)–cillifuranone	Mycobacterium abscessus	2	64	2	24	286
20210126	AG5	1	A	6	(2E)–cillifuranone	Mycobacterium abscessus	2	64	3	24	288
20210126	AG5	1	B	4	(2E)–cillifuranone	Mycobacterium abscessus	2	32	1	24	234
20210126	AG5	1	B	5	(2E)–cillifuranone	Mycobacterium abscessus	2	32	2	24	252
20210126	AG5	1	B	6	(2E)–cillifuranone	Mycobacterium abscessus	2	32	3	24	222
20210126	AG5	1	C	4	(2E)–cillifuranone	Mycobacterium abscessus	2	16	1	24	242
20210126	AG5	1	C	5	(2E)–cillifuranone	Mycobacterium abscessus	2	16	2	24	242
20210126	AG5	1	C	6	(2E)–cillifuranone	Mycobacterium abscessus	2	16	3	24	202
20210126	AG5	1	D	4	(2E)–cillifuranone	Mycobacterium abscessus	2	8	1	24	216
20210126	AG5	1	D	5	(2E)–cillifuranone	Mycobacterium abscessus	2	8	2	24	222
20210126	AG5	1	D	6	(2E)–cillifuranone	Mycobacterium abscessus	2	8	3	24	212
20210126	AG5	1	E	4	(2E)–cillifuranone	Mycobacterium abscessus	2	4	1	24	224
20210126	AG5	1	E	5	(2E)–cillifuranone	Mycobacterium abscessus	2	4	2	24	240
20210126	AG5	1	E	6	(2E)–cillifuranone	Mycobacterium abscessus	2	4	3	24	186
20210126	AG5	1	F	4	(2E)–cillifuranone	Mycobacterium abscessus	2	2	1	24	186
20210126	AG5	1	F	5	(2E)–cillifuranone	Mycobacterium abscessus	2	2	2	24	210
20210126	AG5	1	F	6	(2E)–cillifuranone	Mycobacterium abscessus	2	2	3	24	214
20210126	AG5	1	G	4	(2E)–cillifuranone	Mycobacterium abscessus	2	1	1	24	212
20210126	AG5	1	G	5	(2E)–cillifuranone	Mycobacterium abscessus	2	1	2	24	262
20210126	AG5	1	G	6	(2E)–cillifuranone	Mycobacterium abscessus	2	1	3	24	228
20210126	AG5	1	H	4	(2E)–cillifuranone	Mycobacterium abscessus	2	0	1	24	238
20210126	AG5	1	H	5	(2E)–cillifuranone	Mycobacterium abscessus	2	0	2	24	256
20210126	AG5	1	H	6	(2E)–cillifuranone	Mycobacterium abscessus	2	0	3	24	264
20210126	AG6	1	A	4	(2E)–cillifuranone	Mycobacterium abscessus	3	64	1	0	40
20210126	AG6	1	A	5	(2E)–cillifuranone	Mycobacterium abscessus	3	64	2	0	50
20210126	AG6	1	A	6	(2E)–cillifuranone	Mycobacterium abscessus	3	64	3	0	42
20210126	AG6	1	B	4	(2E)–cillifuranone	Mycobacterium abscessus	3	32	1	0	32
20210126	AG6	1	B	5	(2E)–cillifuranone	Mycobacterium abscessus	3	32	2	0	46
20210126	AG6	1	B	6	(2E)–cillifuranone	Mycobacterium abscessus	3	32	3	0	46
20210126	AG6	1	C	4	(2E)–cillifuranone	Mycobacterium abscessus	3	16	1	0	52
20210126	AG6	1	C	5	(2E)–cillifuranone	Mycobacterium abscessus	3	16	2	0	60
20210126	AG6	1	C	6	(2E)–cillifuranone	Mycobacterium abscessus	3	16	3	0	54
20210126	AG6	1	D	4	(2E)–cillifuranone	Mycobacterium abscessus	3	8	1	0	50
20210126	AG6	1	D	5	(2E)–cillifuranone	Mycobacterium abscessus	3	8	2	0	46
20210126	AG6	1	D	6	(2E)–cillifuranone	Mycobacterium abscessus	3	8	3	0	54
20210126	AG6	1	E	4	(2E)–cillifuranone	Mycobacterium abscessus	3	4	1	0	58
20210126	AG6	1	E	5	(2E)–cillifuranone	Mycobacterium abscessus	3	4	2	0	44
20210126	AG6	1	E	6	(2E)–cillifuranone	Mycobacterium abscessus	3	4	3	0	36
20210126	AG6	1	F	4	(2E)–cillifuranone	Mycobacterium abscessus	3	2	1	0	46
20210126	AG6	1	F	5	(2E)–cillifuranone	Mycobacterium abscessus	3	2	2	0	54
20210126	AG6	1	F	6	(2E)–cillifuranone	Mycobacterium abscessus	3	2	3	0	54
20210126	AG6	1	G	4	(2E)–cillifuranone	Mycobacterium abscessus	3	1	1	0	54
20210126	AG6	1	G	5	(2E)–cillifuranone	Mycobacterium abscessus	3	1	2	0	62
20210126	AG6	1	G	6	(2E)–cillifuranone	Mycobacterium abscessus	3	1	3	0	48
20210126	AG6	1	H	4	(2E)–cillifuranone	Mycobacterium abscessus	3	0	1	0	58
20210126	AG6	1	H	5	(2E)–cillifuranone	Mycobacterium abscessus	3	0	2	0	62
20210126	AG6	1	H	6	(2E)–cillifuranone	Mycobacterium abscessus	3	0	3	0	40
20210127	AG5	1	A	4	(2E)–cillifuranone	Mycobacterium abscessus	2	64	1	48	4080
20210127	AG5	1	A	5	(2E)–cillifuranone	Mycobacterium abscessus	2	64	2	48	3848
20210127	AG5	1	A	6	(2E)–cillifuranone	Mycobacterium abscessus	2	64	3	48	4346
20210127	AG5	1	B	4	(2E)–cillifuranone	Mycobacterium abscessus	2	32	1	48	4494
20210127	AG5	1	B	5	(2E)–cillifuranone	Mycobacterium abscessus	2	32	2	48	5082
20210127	AG5	1	B	6	(2E)–cillifuranone	Mycobacterium abscessus	2	32	3	48	5266
20210127	AG5	1	C	4	(2E)–cillifuranone	Mycobacterium abscessus	2	16	1	48	4182
20210127	AG5	1	C	5	(2E)–cillifuranone	Mycobacterium abscessus	2	16	2	48	4554
20210127	AG5	1	C	6	(2E)–cillifuranone	Mycobacterium abscessus	2	16	3	48	4800
20210127	AG5	1	D	4	(2E)–cillifuranone	Mycobacterium abscessus	2	8	1	48	4418
20210127	AG5	1	D	5	(2E)–cillifuranone	Mycobacterium abscessus	2	8	2	48	4672
20210127	AG5	1	D	6	(2E)–cillifuranone	Mycobacterium abscessus	2	8	3	48	4314
20210127	AG5	1	E	4	(2E)–cillifuranone	Mycobacterium abscessus	2	4	1	48	4236
20210127	AG5	1	E	5	(2E)–cillifuranone	Mycobacterium abscessus	2	4	2	48	4940
20210127	AG5	1	E	6	(2E)–cillifuranone	Mycobacterium abscessus	2	4	3	48	4624
20210127	AG5	1	F	4	(2E)–cillifuranone	Mycobacterium abscessus	2	2	1	48	4348
20210127	AG5	1	F	5	(2E)–cillifuranone	Mycobacterium abscessus	2	2	2	48	4386
20210127	AG5	1	F	6	(2E)–cillifuranone	Mycobacterium abscessus	2	2	3	48	4452
20210127	AG5	1	G	4	(2E)–cillifuranone	Mycobacterium abscessus	2	1	1	48	3996
20210127	AG5	1	G	5	(2E)–cillifuranone	Mycobacterium abscessus	2	1	2	48	4236
20210127	AG5	1	G	6	(2E)–cillifuranone	Mycobacterium abscessus	2	1	3	48	4290
20210127	AG5	1	H	4	(2E)–cillifuranone	Mycobacterium abscessus	2	0	1	48	4012
20210127	AG5	1	H	5	(2E)–cillifuranone	Mycobacterium abscessus	2	0	2	48	3952
20210127	AG5	1	H	6	(2E)–cillifuranone	Mycobacterium abscessus	2	0	3	48	3718
20210127	AG6	1	A	4	(2E)–cillifuranone	Mycobacterium abscessus	3	64	1	24	12
20210127	AG6	1	A	5	(2E)–cillifuranone	Mycobacterium abscessus	3	64	2	24	42
20210127	AG6	1	A	6	(2E)–cillifuranone	Mycobacterium abscessus	3	64	3	24	48
20210127	AG6	1	B	4	(2E)–cillifuranone	Mycobacterium abscessus	3	32	1	24	20
20210127	AG6	1	B	5	(2E)–cillifuranone	Mycobacterium abscessus	3	32	2	24	78
20210127	AG6	1	B	6	(2E)–cillifuranone	Mycobacterium abscessus	3	32	3	24	132
20210127	AG6	1	C	4	(2E)–cillifuranone	Mycobacterium abscessus	3	16	1	24	46
20210127	AG6	1	C	5	(2E)–cillifuranone	Mycobacterium abscessus	3	16	2	24	116
20210127	AG6	1	C	6	(2E)–cillifuranone	Mycobacterium abscessus	3	16	3	24	180
20210127	AG6	1	D	4	(2E)–cillifuranone	Mycobacterium abscessus	3	8	1	24	88
20210127	AG6	1	D	5	(2E)–cillifuranone	Mycobacterium abscessus	3	8	2	24	180
20210127	AG6	1	D	6	(2E)–cillifuranone	Mycobacterium abscessus	3	8	3	24	234
20210127	AG6	1	E	4	(2E)–cillifuranone	Mycobacterium abscessus	3	4	1	24	116
20210127	AG6	1	E	5	(2E)–cillifuranone	Mycobacterium abscessus	3	4	2	24	190
20210127	AG6	1	E	6	(2E)–cillifuranone	Mycobacterium abscessus	3	4	3	24	228
20210127	AG6	1	F	4	(2E)–cillifuranone	Mycobacterium abscessus	3	2	1	24	176
20210127	AG6	1	F	5	(2E)–cillifuranone	Mycobacterium abscessus	3	2	2	24	248
20210127	AG6	1	F	6	(2E)–cillifuranone	Mycobacterium abscessus	3	2	3	24	236
20210127	AG6	1	G	4	(2E)–cillifuranone	Mycobacterium abscessus	3	1	1	24	188
20210127	AG6	1	G	5	(2E)–cillifuranone	Mycobacterium abscessus	3	1	2	24	226
20210127	AG6	1	G	6	(2E)–cillifuranone	Mycobacterium abscessus	3	1	3	24	276
20210127	AG6	1	H	4	(2E)–cillifuranone	Mycobacterium abscessus	3	0	1	24	256
20210127	AG6	1	H	5	(2E)–cillifuranone	Mycobacterium abscessus	3	0	2	24	278
20210127	AG6	1	H	6	(2E)–cillifuranone	Mycobacterium abscessus	3	0	3	24	282
20210128	AG6	1	A	4	(2E)–cillifuranone	Mycobacterium abscessus	3	64	1	48	450
20210128	AG6	1	A	5	(2E)–cillifuranone	Mycobacterium abscessus	3	64	2	48	1992
20210128	AG6	1	A	6	(2E)–cillifuranone	Mycobacterium abscessus	3	64	3	48	3418
20210128	AG6	1	B	4	(2E)–cillifuranone	Mycobacterium abscessus	3	32	1	48	1402
20210128	AG6	1	B	5	(2E)–cillifuranone	Mycobacterium abscessus	3	32	2	48	4248
20210128	AG6	1	B	6	(2E)–cillifuranone	Mycobacterium abscessus	3	32	3	48	5082
20210128	AG6	1	C	4	(2E)–cillifuranone	Mycobacterium abscessus	3	16	1	48	2902
20210128	AG6	1	C	5	(2E)–cillifuranone	Mycobacterium abscessus	3	16	2	48	4854
20210128	AG6	1	C	6	(2E)–cillifuranone	Mycobacterium abscessus	3	16	3	48	5110
20210128	AG6	1	D	4	(2E)–cillifuranone	Mycobacterium abscessus	3	8	1	48	3772
20210128	AG6	1	D	5	(2E)–cillifuranone	Mycobacterium abscessus	3	8	2	48	5392
20210128	AG6	1	D	6	(2E)–cillifuranone	Mycobacterium abscessus	3	8	3	48	5560
20210128	AG6	1	E	4	(2E)–cillifuranone	Mycobacterium abscessus	3	4	1	48	3890
20210128	AG6	1	E	5	(2E)–cillifuranone	Mycobacterium abscessus	3	4	2	48	4840
20210128	AG6	1	E	6	(2E)–cillifuranone	Mycobacterium abscessus	3	4	3	48	5020
20210128	AG6	1	F	4	(2E)–cillifuranone	Mycobacterium abscessus	3	2	1	48	4218
20210128	AG6	1	F	5	(2E)–cillifuranone	Mycobacterium abscessus	3	2	2	48	5124
20210128	AG6	1	F	6	(2E)–cillifuranone	Mycobacterium abscessus	3	2	3	48	4850
20210128	AG6	1	G	4	(2E)–cillifuranone	Mycobacterium abscessus	3	1	1	48	5268
20210128	AG6	1	G	5	(2E)–cillifuranone	Mycobacterium abscessus	3	1	2	48	5144
20210128	AG6	1	G	6	(2E)–cillifuranone	Mycobacterium abscessus	3	1	3	48	5328
20210128	AG6	1	H	4	(2E)–cillifuranone	Mycobacterium abscessus	3	0	1	48	5584
20210128	AG6	1	H	5	(2E)–cillifuranone	Mycobacterium abscessus	3	0	2	48	5408
20210128	AG6	1	H	6	(2E)–cillifuranone	Mycobacterium abscessus	3	0	3	48	5626
20210129	AG6	1	A	4	(2E)–cillifuranone	Mycobacterium abscessus	3	64	1	72	5794
20210129	AG6	1	A	5	(2E)–cillifuranone	Mycobacterium abscessus	3	64	2	72	7630
20210129	AG6	1	A	6	(2E)–cillifuranone	Mycobacterium abscessus	3	64	3	72	7914
20210129	AG6	1	B	4	(2E)–cillifuranone	Mycobacterium abscessus	3	32	1	72	9256
20210129	AG6	1	B	5	(2E)–cillifuranone	Mycobacterium abscessus	3	32	2	72	9882
20210129	AG6	1	B	6	(2E)–cillifuranone	Mycobacterium abscessus	3	32	3	72	9972
20210129	AG6	1	C	4	(2E)–cillifuranone	Mycobacterium abscessus	3	16	1	72	11958
20210129	AG6	1	C	5	(2E)–cillifuranone	Mycobacterium abscessus	3	16	2	72	12070
20210129	AG6	1	C	6	(2E)–cillifuranone	Mycobacterium abscessus	3	16	3	72	11750
20210129	AG6	1	D	4	(2E)–cillifuranone	Mycobacterium abscessus	3	8	1	72	12950
20210129	AG6	1	D	5	(2E)–cillifuranone	Mycobacterium abscessus	3	8	2	72	13040
20210129	AG6	1	D	6	(2E)–cillifuranone	Mycobacterium abscessus	3	8	3	72	13158
20210129	AG6	1	E	4	(2E)–cillifuranone	Mycobacterium abscessus	3	4	1	72	11948
20210129	AG6	1	E	5	(2E)–cillifuranone	Mycobacterium abscessus	3	4	2	72	12524
20210129	AG6	1	E	6	(2E)–cillifuranone	Mycobacterium abscessus	3	4	3	72	12812
20210129	AG6	1	F	4	(2E)–cillifuranone	Mycobacterium abscessus	3	2	1	72	12304
20210129	AG6	1	F	5	(2E)–cillifuranone	Mycobacterium abscessus	3	2	2	72	12956
20210129	AG6	1	F	6	(2E)–cillifuranone	Mycobacterium abscessus	3	2	3	72	12872
20210129	AG6	1	G	4	(2E)–cillifuranone	Mycobacterium abscessus	3	1	1	72	12370
20210129	AG6	1	G	5	(2E)–cillifuranone	Mycobacterium abscessus	3	1	2	72	11692
20210129	AG6	1	G	6	(2E)–cillifuranone	Mycobacterium abscessus	3	1	3	72	12866
20210129	AG6	1	H	4	(2E)–cillifuranone	Mycobacterium abscessus	3	0	1	72	12822
20210129	AG6	1	H	5	(2E)–cillifuranone	Mycobacterium abscessus	3	0	2	72	12864
20210129	AG6	1	H	6	(2E)–cillifuranone	Mycobacterium abscessus	3	0	3	72	13358
20200310	AG3	1	A	7	Taiwapyrone	Mycobacterium abscessus	1	64	1	0	40
20200310	AG3	1	A	8	Taiwapyrone	Mycobacterium abscessus	1	64	2	0	34
20200310	AG3	1	A	9	Taiwapyrone	Mycobacterium abscessus	1	64	3	0	24
20200310	AG3	1	B	7	Taiwapyrone	Mycobacterium abscessus	1	32	1	0	38
20200310	AG3	1	B	8	Taiwapyrone	Mycobacterium abscessus	1	32	2	0	50
20200310	AG3	1	B	9	Taiwapyrone	Mycobacterium abscessus	1	32	3	0	38
20200310	AG3	1	C	7	Taiwapyrone	Mycobacterium abscessus	1	16	1	0	56
20200310	AG3	1	C	8	Taiwapyrone	Mycobacterium abscessus	1	16	2	0	60
20200310	AG3	1	C	9	Taiwapyrone	Mycobacterium abscessus	1	16	3	0	60
20200310	AG3	1	D	7	Taiwapyrone	Mycobacterium abscessus	1	8	1	0	44
20200310	AG3	1	D	8	Taiwapyrone	Mycobacterium abscessus	1	8	2	0	36
20200310	AG3	1	D	9	Taiwapyrone	Mycobacterium abscessus	1	8	3	0	40
20200310	AG3	1	E	7	Taiwapyrone	Mycobacterium abscessus	1	4	1	0	30
20200310	AG3	1	E	8	Taiwapyrone	Mycobacterium abscessus	1	4	2	0	36
20200310	AG3	1	E	9	Taiwapyrone	Mycobacterium abscessus	1	4	3	0	32
20200310	AG3	1	F	7	Taiwapyrone	Mycobacterium abscessus	1	2	1	0	56
20200310	AG3	1	F	8	Taiwapyrone	Mycobacterium abscessus	1	2	2	0	54
20200310	AG3	1	F	9	Taiwapyrone	Mycobacterium abscessus	1	2	3	0	44
20200310	AG3	1	G	7	Taiwapyrone	Mycobacterium abscessus	1	1	1	0	42
20200310	AG3	1	G	8	Taiwapyrone	Mycobacterium abscessus	1	1	2	0	44
20200310	AG3	1	G	9	Taiwapyrone	Mycobacterium abscessus	1	1	3	0	46
20200310	AG3	1	H	7	Taiwapyrone	Mycobacterium abscessus	1	0	1	0	38
20200310	AG3	1	H	8	Taiwapyrone	Mycobacterium abscessus	1	0	2	0	42
20200310	AG3	1	H	9	Taiwapyrone	Mycobacterium abscessus	1	0	3	0	54
20200311	AG3	1	A	7	Taiwapyrone	Mycobacterium abscessus	1	64	1	24	186
20200311	AG3	1	A	8	Taiwapyrone	Mycobacterium abscessus	1	64	2	24	192
20200311	AG3	1	A	9	Taiwapyrone	Mycobacterium abscessus	1	64	3	24	208
20200311	AG3	1	B	7	Taiwapyrone	Mycobacterium abscessus	1	32	1	24	222
20200311	AG3	1	B	8	Taiwapyrone	Mycobacterium abscessus	1	32	2	24	230
20200311	AG3	1	B	9	Taiwapyrone	Mycobacterium abscessus	1	32	3	24	256
20200311	AG3	1	C	7	Taiwapyrone	Mycobacterium abscessus	1	16	1	24	264
20200311	AG3	1	C	8	Taiwapyrone	Mycobacterium abscessus	1	16	2	24	234
20200311	AG3	1	C	9	Taiwapyrone	Mycobacterium abscessus	1	16	3	24	250
20200311	AG3	1	D	7	Taiwapyrone	Mycobacterium abscessus	1	8	1	24	228
20200311	AG3	1	D	8	Taiwapyrone	Mycobacterium abscessus	1	8	2	24	202
20200311	AG3	1	D	9	Taiwapyrone	Mycobacterium abscessus	1	8	3	24	210
20200311	AG3	1	E	7	Taiwapyrone	Mycobacterium abscessus	1	4	1	24	184
20200311	AG3	1	E	8	Taiwapyrone	Mycobacterium abscessus	1	4	2	24	190
20200311	AG3	1	E	9	Taiwapyrone	Mycobacterium abscessus	1	4	3	24	196
20200311	AG3	1	F	7	Taiwapyrone	Mycobacterium abscessus	1	2	1	24	226
20200311	AG3	1	F	8	Taiwapyrone	Mycobacterium abscessus	1	2	2	24	198
20200311	AG3	1	F	9	Taiwapyrone	Mycobacterium abscessus	1	2	3	24	164
20200311	AG3	1	G	7	Taiwapyrone	Mycobacterium abscessus	1	1	1	24	168
20200311	AG3	1	G	8	Taiwapyrone	Mycobacterium abscessus	1	1	2	24	210
20200311	AG3	1	G	9	Taiwapyrone	Mycobacterium abscessus	1	1	3	24	168
20200311	AG3	1	H	7	Taiwapyrone	Mycobacterium abscessus	1	0	1	24	164
20200311	AG3	1	H	8	Taiwapyrone	Mycobacterium abscessus	1	0	2	24	194
20200311	AG3	1	H	9	Taiwapyrone	Mycobacterium abscessus	1	0	3	24	164
20200312	AG3	1	A	7	Taiwapyrone	Mycobacterium abscessus	1	64	1	48	4048
20200312	AG3	1	A	8	Taiwapyrone	Mycobacterium abscessus	1	64	2	48	3906
20200312	AG3	1	A	9	Taiwapyrone	Mycobacterium abscessus	1	64	3	48	3662
20200312	AG3	1	B	7	Taiwapyrone	Mycobacterium abscessus	1	32	1	48	5466
20200312	AG3	1	B	8	Taiwapyrone	Mycobacterium abscessus	1	32	2	48	5084
20200312	AG3	1	B	9	Taiwapyrone	Mycobacterium abscessus	1	32	3	48	4892
20200312	AG3	1	C	7	Taiwapyrone	Mycobacterium abscessus	1	16	1	48	3374
20200312	AG3	1	C	8	Taiwapyrone	Mycobacterium abscessus	1	16	2	48	3640
20200312	AG3	1	C	9	Taiwapyrone	Mycobacterium abscessus	1	16	3	48	3516
20200312	AG3	1	D	7	Taiwapyrone	Mycobacterium abscessus	1	8	1	48	3122
20200312	AG3	1	D	8	Taiwapyrone	Mycobacterium abscessus	1	8	2	48	3206
20200312	AG3	1	D	9	Taiwapyrone	Mycobacterium abscessus	1	8	3	48	3026
20200312	AG3	1	E	7	Taiwapyrone	Mycobacterium abscessus	1	4	1	48	3044
20200312	AG3	1	E	8	Taiwapyrone	Mycobacterium abscessus	1	4	2	48	2872
20200312	AG3	1	E	9	Taiwapyrone	Mycobacterium abscessus	1	4	3	48	3132
20200312	AG3	1	F	7	Taiwapyrone	Mycobacterium abscessus	1	2	1	48	2910
20200312	AG3	1	F	8	Taiwapyrone	Mycobacterium abscessus	1	2	2	48	3038
20200312	AG3	1	F	9	Taiwapyrone	Mycobacterium abscessus	1	2	3	48	2940
20200312	AG3	1	G	7	Taiwapyrone	Mycobacterium abscessus	1	1	1	48	2980
20200312	AG3	1	G	8	Taiwapyrone	Mycobacterium abscessus	1	1	2	48	2890
20200312	AG3	1	G	9	Taiwapyrone	Mycobacterium abscessus	1	1	3	48	3018
20200312	AG3	1	H	7	Taiwapyrone	Mycobacterium abscessus	1	0	1	48	2874
20200312	AG3	1	H	8	Taiwapyrone	Mycobacterium abscessus	1	0	2	48	2920
20200312	AG3	1	H	9	Taiwapyrone	Mycobacterium abscessus	1	0	3	48	3086
20200313	AG3	1	A	7	Taiwapyrone	Mycobacterium abscessus	1	64	1	72	11322
20200313	AG3	1	A	8	Taiwapyrone	Mycobacterium abscessus	1	64	2	72	11474
20200313	AG3	1	A	9	Taiwapyrone	Mycobacterium abscessus	1	64	3	72	13412
20200313	AG3	1	B	7	Taiwapyrone	Mycobacterium abscessus	1	32	1	72	12016
20200313	AG3	1	B	8	Taiwapyrone	Mycobacterium abscessus	1	32	2	72	13002
20200313	AG3	1	B	9	Taiwapyrone	Mycobacterium abscessus	1	32	3	72	13374
20200313	AG3	1	C	7	Taiwapyrone	Mycobacterium abscessus	1	16	1	72	12890
20200313	AG3	1	C	8	Taiwapyrone	Mycobacterium abscessus	1	16	2	72	12032
20200313	AG3	1	C	9	Taiwapyrone	Mycobacterium abscessus	1	16	3	72	13384
20200313	AG3	1	D	7	Taiwapyrone	Mycobacterium abscessus	1	8	1	72	14979
20200313	AG3	1	D	8	Taiwapyrone	Mycobacterium abscessus	1	8	2	72	14929
20200313	AG3	1	D	9	Taiwapyrone	Mycobacterium abscessus	1	8	3	72	15263
20200313	AG3	1	E	7	Taiwapyrone	Mycobacterium abscessus	1	4	1	72	13688
20200313	AG3	1	E	8	Taiwapyrone	Mycobacterium abscessus	1	4	2	72	14405
20200313	AG3	1	E	9	Taiwapyrone	Mycobacterium abscessus	1	4	3	72	13716
20200313	AG3	1	F	7	Taiwapyrone	Mycobacterium abscessus	1	2	1	72	13144
20200313	AG3	1	F	8	Taiwapyrone	Mycobacterium abscessus	1	2	2	72	14435
20200313	AG3	1	F	9	Taiwapyrone	Mycobacterium abscessus	1	2	3	72	13548
20200313	AG3	1	G	7	Taiwapyrone	Mycobacterium abscessus	1	1	1	72	13152
20200313	AG3	1	G	8	Taiwapyrone	Mycobacterium abscessus	1	1	2	72	13890
20200313	AG3	1	G	9	Taiwapyrone	Mycobacterium abscessus	1	1	3	72	13834
20200313	AG3	1	H	7	Taiwapyrone	Mycobacterium abscessus	1	0	1	72	12790
20200313	AG3	1	H	8	Taiwapyrone	Mycobacterium abscessus	1	0	2	72	12380
20200313	AG3	1	H	9	Taiwapyrone	Mycobacterium abscessus	1	0	3	72	13558
20200310	AG3	1	A	1	Pachybasin	Mycobacterium marinum	1	64	1	0	4
20200310	AG3	1	A	2	Pachybasin	Mycobacterium marinum	1	64	2	0	6
20200310	AG3	1	A	3	Pachybasin	Mycobacterium marinum	1	64	3	0	2
20200310	AG3	1	B	1	Pachybasin	Mycobacterium marinum	1	32	1	0	1
20200310	AG3	1	B	2	Pachybasin	Mycobacterium marinum	1	32	2	0	2
20200310	AG3	1	B	3	Pachybasin	Mycobacterium marinum	1	32	3	0	2
20200310	AG3	1	C	1	Pachybasin	Mycobacterium marinum	1	16	1	0	2
20200310	AG3	1	C	2	Pachybasin	Mycobacterium marinum	1	16	2	0	2
20200310	AG3	1	C	3	Pachybasin	Mycobacterium marinum	1	16	3	0	1
20200310	AG3	1	D	1	Pachybasin	Mycobacterium marinum	1	8	1	0	2
20200310	AG3	1	D	2	Pachybasin	Mycobacterium marinum	1	8	2	0	2
20200310	AG3	1	D	3	Pachybasin	Mycobacterium marinum	1	8	3	0	2
20200310	AG3	1	E	1	Pachybasin	Mycobacterium marinum	1	4	1	0	2
20200310	AG3	1	E	2	Pachybasin	Mycobacterium marinum	1	4	2	0	2
20200310	AG3	1	E	3	Pachybasin	Mycobacterium marinum	1	4	3	0	2
20200310	AG3	1	F	1	Pachybasin	Mycobacterium marinum	1	2	1	0	2
20200310	AG3	1	F	2	Pachybasin	Mycobacterium marinum	1	2	2	0	4
20200310	AG3	1	F	3	Pachybasin	Mycobacterium marinum	1	2	3	0	2
20200310	AG3	1	G	1	Pachybasin	Mycobacterium marinum	1	1	1	0	1
20200310	AG3	1	G	2	Pachybasin	Mycobacterium marinum	1	1	2	0	2
20200310	AG3	1	G	3	Pachybasin	Mycobacterium marinum	1	1	3	0	2
20200310	AG3	1	H	1	Pachybasin	Mycobacterium marinum	1	0	1	0	2
20200310	AG3	1	H	2	Pachybasin	Mycobacterium marinum	1	0	2	0	4
20200310	AG3	1	H	3	Pachybasin	Mycobacterium marinum	1	0	3	0	2
20200311	AG3	1	A	1	Pachybasin	Mycobacterium marinum	1	64	1	24	4
20200311	AG3	1	A	2	Pachybasin	Mycobacterium marinum	1	64	2	24	2
20200311	AG3	1	A	3	Pachybasin	Mycobacterium marinum	1	64	3	24	10
20200311	AG3	1	B	1	Pachybasin	Mycobacterium marinum	1	32	1	24	10
20200311	AG3	1	B	2	Pachybasin	Mycobacterium marinum	1	32	2	24	8
20200311	AG3	1	B	3	Pachybasin	Mycobacterium marinum	1	32	3	24	14
20200311	AG3	1	C	1	Pachybasin	Mycobacterium marinum	1	16	1	24	18
20200311	AG3	1	C	2	Pachybasin	Mycobacterium marinum	1	16	2	24	26
20200311	AG3	1	C	3	Pachybasin	Mycobacterium marinum	1	16	3	24	26
20200311	AG3	1	D	1	Pachybasin	Mycobacterium marinum	1	8	1	24	26
20200311	AG3	1	D	2	Pachybasin	Mycobacterium marinum	1	8	2	24	28
20200311	AG3	1	D	3	Pachybasin	Mycobacterium marinum	1	8	3	24	26
20200311	AG3	1	E	1	Pachybasin	Mycobacterium marinum	1	4	1	24	20
20200311	AG3	1	E	2	Pachybasin	Mycobacterium marinum	1	4	2	24	44
20200311	AG3	1	E	3	Pachybasin	Mycobacterium marinum	1	4	3	24	40
20200311	AG3	1	F	1	Pachybasin	Mycobacterium marinum	1	2	1	24	44
20200311	AG3	1	F	2	Pachybasin	Mycobacterium marinum	1	2	2	24	36
20200311	AG3	1	F	3	Pachybasin	Mycobacterium marinum	1	2	3	24	34
20200311	AG3	1	G	1	Pachybasin	Mycobacterium marinum	1	1	1	24	40
20200311	AG3	1	G	2	Pachybasin	Mycobacterium marinum	1	1	2	24	40
20200311	AG3	1	G	3	Pachybasin	Mycobacterium marinum	1	1	3	24	54
20200311	AG3	1	H	1	Pachybasin	Mycobacterium marinum	1	0	1	24	46
20200311	AG3	1	H	2	Pachybasin	Mycobacterium marinum	1	0	2	24	56
20200311	AG3	1	H	3	Pachybasin	Mycobacterium marinum	1	0	3	24	32
20200312	AG3	1	A	1	Pachybasin	Mycobacterium marinum	1	64	1	48	8
20200312	AG3	1	A	2	Pachybasin	Mycobacterium marinum	1	64	2	48	20
20200312	AG3	1	A	3	Pachybasin	Mycobacterium marinum	1	64	3	48	22
20200312	AG3	1	B	1	Pachybasin	Mycobacterium marinum	1	32	1	48	38
20200312	AG3	1	B	2	Pachybasin	Mycobacterium marinum	1	32	2	48	48
20200312	AG3	1	B	3	Pachybasin	Mycobacterium marinum	1	32	3	48	66
20200312	AG3	1	C	1	Pachybasin	Mycobacterium marinum	1	16	1	48	86
20200312	AG3	1	C	2	Pachybasin	Mycobacterium marinum	1	16	2	48	132
20200312	AG3	1	C	3	Pachybasin	Mycobacterium marinum	1	16	3	48	136
20200312	AG3	1	D	1	Pachybasin	Mycobacterium marinum	1	8	1	48	132
20200312	AG3	1	D	2	Pachybasin	Mycobacterium marinum	1	8	2	48	194
20200312	AG3	1	D	3	Pachybasin	Mycobacterium marinum	1	8	3	48	188
20200312	AG3	1	E	1	Pachybasin	Mycobacterium marinum	1	4	1	48	270
20200312	AG3	1	E	2	Pachybasin	Mycobacterium marinum	1	4	2	48	254
20200312	AG3	1	E	3	Pachybasin	Mycobacterium marinum	1	4	3	48	294
20200312	AG3	1	F	1	Pachybasin	Mycobacterium marinum	1	2	1	48	284
20200312	AG3	1	F	2	Pachybasin	Mycobacterium marinum	1	2	2	48	352
20200312	AG3	1	F	3	Pachybasin	Mycobacterium marinum	1	2	3	48	366
20200312	AG3	1	G	1	Pachybasin	Mycobacterium marinum	1	1	1	48	374
20200312	AG3	1	G	2	Pachybasin	Mycobacterium marinum	1	1	2	48	364
20200312	AG3	1	G	3	Pachybasin	Mycobacterium marinum	1	1	3	48	412
20200312	AG3	1	H	1	Pachybasin	Mycobacterium marinum	1	0	1	48	410
20200312	AG3	1	H	2	Pachybasin	Mycobacterium marinum	1	0	2	48	422
20200312	AG3	1	H	3	Pachybasin	Mycobacterium marinum	1	0	3	48	280
20200313	AG3	1	A	1	Pachybasin	Mycobacterium marinum	1	64	1	72	26
20200313	AG3	1	A	2	Pachybasin	Mycobacterium marinum	1	64	2	72	62
20200313	AG3	1	A	3	Pachybasin	Mycobacterium marinum	1	64	3	72	90
20200313	AG3	1	B	1	Pachybasin	Mycobacterium marinum	1	32	1	72	142
20200313	AG3	1	B	2	Pachybasin	Mycobacterium marinum	1	32	2	72	204
20200313	AG3	1	B	3	Pachybasin	Mycobacterium marinum	1	32	3	72	276
20200313	AG3	1	C	1	Pachybasin	Mycobacterium marinum	1	16	1	72	358
20200313	AG3	1	C	2	Pachybasin	Mycobacterium marinum	1	16	2	72	542
20200313	AG3	1	C	3	Pachybasin	Mycobacterium marinum	1	16	3	72	586
20200313	AG3	1	D	1	Pachybasin	Mycobacterium marinum	1	8	1	72	868
20200313	AG3	1	D	2	Pachybasin	Mycobacterium marinum	1	8	2	72	1070
20200313	AG3	1	D	3	Pachybasin	Mycobacterium marinum	1	8	3	72	1182
20200313	AG3	1	E	1	Pachybasin	Mycobacterium marinum	1	4	1	72	1984
20200313	AG3	1	E	2	Pachybasin	Mycobacterium marinum	1	4	2	72	2082
20200313	AG3	1	E	3	Pachybasin	Mycobacterium marinum	1	4	3	72	2182
20200313	AG3	1	F	1	Pachybasin	Mycobacterium marinum	1	2	1	72	2158
20200313	AG3	1	F	2	Pachybasin	Mycobacterium marinum	1	2	2	72	2350
20200313	AG3	1	F	3	Pachybasin	Mycobacterium marinum	1	2	3	72	2434
20200313	AG3	1	G	1	Pachybasin	Mycobacterium marinum	1	1	1	72	2410
20200313	AG3	1	G	2	Pachybasin	Mycobacterium marinum	1	1	2	72	2382
20200313	AG3	1	G	3	Pachybasin	Mycobacterium marinum	1	1	3	72	2602
20200313	AG3	1	H	1	Pachybasin	Mycobacterium marinum	1	0	1	72	2886
20200313	AG3	1	H	2	Pachybasin	Mycobacterium marinum	1	0	2	72	2460
20200313	AG3	1	H	3	Pachybasin	Mycobacterium marinum	1	0	3	72	1942
20200317	AG4	1	A	1	Pachybasin	Mycobacterium marinum	2	64	1	0	68
20200317	AG4	1	A	2	Pachybasin	Mycobacterium marinum	2	64	2	0	72
20200317	AG4	1	A	3	Pachybasin	Mycobacterium marinum	2	64	3	0	12
20200317	AG4	1	A	1	Pachybasin	Mycobacterium marinum	2	64	1	0	16
20200317	AG4	1	A	2	Pachybasin	Mycobacterium marinum	2	64	2	0	66
20200317	AG4	1	A	3	Pachybasin	Mycobacterium marinum	2	64	3	0	76
20200317	AG4	1	B	1	Pachybasin	Mycobacterium marinum	2	32	1	0	66
20200317	AG4	1	B	2	Pachybasin	Mycobacterium marinum	2	32	2	0	68
20200317	AG4	1	B	3	Pachybasin	Mycobacterium marinum	2	32	3	0	26
20200317	AG4	1	B	1	Pachybasin	Mycobacterium marinum	2	32	1	0	34
20200317	AG4	1	B	2	Pachybasin	Mycobacterium marinum	2	32	2	0	60
20200317	AG4	1	B	3	Pachybasin	Mycobacterium marinum	2	32	3	0	74
20200317	AG4	1	C	1	Pachybasin	Mycobacterium marinum	2	16	1	0	56
20200317	AG4	1	C	2	Pachybasin	Mycobacterium marinum	2	16	2	0	76
20200317	AG4	1	C	3	Pachybasin	Mycobacterium marinum	2	16	3	0	48
20200317	AG4	1	C	1	Pachybasin	Mycobacterium marinum	2	16	1	0	38
20200317	AG4	1	C	2	Pachybasin	Mycobacterium marinum	2	16	2	0	52
20200317	AG4	1	C	3	Pachybasin	Mycobacterium marinum	2	16	3	0	70
20200317	AG4	1	D	1	Pachybasin	Mycobacterium marinum	2	8	1	0	56
20200317	AG4	1	D	2	Pachybasin	Mycobacterium marinum	2	8	2	0	56
20200317	AG4	1	D	3	Pachybasin	Mycobacterium marinum	2	8	3	0	52
20200317	AG4	1	D	1	Pachybasin	Mycobacterium marinum	2	8	1	0	44
20200317	AG4	1	D	2	Pachybasin	Mycobacterium marinum	2	8	2	0	62
20200317	AG4	1	D	3	Pachybasin	Mycobacterium marinum	2	8	3	0	80
20200317	AG4	1	E	1	Pachybasin	Mycobacterium marinum	2	4	1	0	60
20200317	AG4	1	E	2	Pachybasin	Mycobacterium marinum	2	4	2	0	70
20200317	AG4	1	E	3	Pachybasin	Mycobacterium marinum	2	4	3	0	52
20200317	AG4	1	E	1	Pachybasin	Mycobacterium marinum	2	4	1	0	54
20200317	AG4	1	E	2	Pachybasin	Mycobacterium marinum	2	4	2	0	64
20200317	AG4	1	E	3	Pachybasin	Mycobacterium marinum	2	4	3	0	74
20200317	AG4	1	F	1	Pachybasin	Mycobacterium marinum	2	2	1	0	74
20200317	AG4	1	F	2	Pachybasin	Mycobacterium marinum	2	2	2	0	62
20200317	AG4	1	F	3	Pachybasin	Mycobacterium marinum	2	2	3	0	58
20200317	AG4	1	F	1	Pachybasin	Mycobacterium marinum	2	2	1	0	54
20200317	AG4	1	F	2	Pachybasin	Mycobacterium marinum	2	2	2	0	58
20200317	AG4	1	F	3	Pachybasin	Mycobacterium marinum	2	2	3	0	66
20200317	AG4	1	G	1	Pachybasin	Mycobacterium marinum	2	1	1	0	60
20200317	AG4	1	G	2	Pachybasin	Mycobacterium marinum	2	1	2	0	68
20200317	AG4	1	G	3	Pachybasin	Mycobacterium marinum	2	1	3	0	68
20200317	AG4	1	G	1	Pachybasin	Mycobacterium marinum	2	1	1	0	56
20200317	AG4	1	G	2	Pachybasin	Mycobacterium marinum	2	1	2	0	72
20200317	AG4	1	G	3	Pachybasin	Mycobacterium marinum	2	1	3	0	70
20200317	AG4	1	H	1	Pachybasin	Mycobacterium marinum	2	0	1	0	64
20200317	AG4	1	H	2	Pachybasin	Mycobacterium marinum	2	0	2	0	70
20200317	AG4	1	H	3	Pachybasin	Mycobacterium marinum	2	0	3	0	60
20200317	AG4	1	H	1	Pachybasin	Mycobacterium marinum	2	0	1	0	72
20200317	AG4	1	H	2	Pachybasin	Mycobacterium marinum	2	0	2	0	60
20200317	AG4	1	H	3	Pachybasin	Mycobacterium marinum	2	0	3	0	84
20200318	AG4	1	A	1	Pachybasin	Mycobacterium marinum	2	64	1	24	4
20200318	AG4	1	A	2	Pachybasin	Mycobacterium marinum	2	64	2	24	4
20200318	AG4	1	A	3	Pachybasin	Mycobacterium marinum	2	64	3	24	12
20200318	AG4	1	A	1	Pachybasin	Mycobacterium marinum	2	64	1	24	12
20200318	AG4	1	A	2	Pachybasin	Mycobacterium marinum	2	64	2	24	6
20200318	AG4	1	A	3	Pachybasin	Mycobacterium marinum	2	64	3	24	12
20200318	AG4	1	B	1	Pachybasin	Mycobacterium marinum	2	32	1	24	1
20200318	AG4	1	B	2	Pachybasin	Mycobacterium marinum	2	32	2	24	4
20200318	AG4	1	B	3	Pachybasin	Mycobacterium marinum	2	32	3	24	12
20200318	AG4	1	B	1	Pachybasin	Mycobacterium marinum	2	32	1	24	8
20200318	AG4	1	B	2	Pachybasin	Mycobacterium marinum	2	32	2	24	28
20200318	AG4	1	B	3	Pachybasin	Mycobacterium marinum	2	32	3	24	6
20200318	AG4	1	C	1	Pachybasin	Mycobacterium marinum	2	16	1	24	2
20200318	AG4	1	C	2	Pachybasin	Mycobacterium marinum	2	16	2	24	6
20200318	AG4	1	C	3	Pachybasin	Mycobacterium marinum	2	16	3	24	18
20200318	AG4	1	C	1	Pachybasin	Mycobacterium marinum	2	16	1	24	18
20200318	AG4	1	C	2	Pachybasin	Mycobacterium marinum	2	16	2	24	18
20200318	AG4	1	C	3	Pachybasin	Mycobacterium marinum	2	16	3	24	20
20200318	AG4	1	D	1	Pachybasin	Mycobacterium marinum	2	8	1	24	8
20200318	AG4	1	D	2	Pachybasin	Mycobacterium marinum	2	8	2	24	18
20200318	AG4	1	D	3	Pachybasin	Mycobacterium marinum	2	8	3	24	8
20200318	AG4	1	D	1	Pachybasin	Mycobacterium marinum	2	8	1	24	22
20200318	AG4	1	D	2	Pachybasin	Mycobacterium marinum	2	8	2	24	26
20200318	AG4	1	D	3	Pachybasin	Mycobacterium marinum	2	8	3	24	32
20200318	AG4	1	E	1	Pachybasin	Mycobacterium marinum	2	4	1	24	12
20200318	AG4	1	E	2	Pachybasin	Mycobacterium marinum	2	4	2	24	24
20200318	AG4	1	E	3	Pachybasin	Mycobacterium marinum	2	4	3	24	28
20200318	AG4	1	E	1	Pachybasin	Mycobacterium marinum	2	4	1	24	36
20200318	AG4	1	E	2	Pachybasin	Mycobacterium marinum	2	4	2	24	42
20200318	AG4	1	E	3	Pachybasin	Mycobacterium marinum	2	4	3	24	28
20200318	AG4	1	F	1	Pachybasin	Mycobacterium marinum	2	2	1	24	24
20200318	AG4	1	F	2	Pachybasin	Mycobacterium marinum	2	2	2	24	40
20200318	AG4	1	F	3	Pachybasin	Mycobacterium marinum	2	2	3	24	20
20200318	AG4	1	F	1	Pachybasin	Mycobacterium marinum	2	2	1	24	46
20200318	AG4	1	F	2	Pachybasin	Mycobacterium marinum	2	2	2	24	40
20200318	AG4	1	F	3	Pachybasin	Mycobacterium marinum	2	2	3	24	30
20200318	AG4	1	G	1	Pachybasin	Mycobacterium marinum	2	1	1	24	30
20200318	AG4	1	G	2	Pachybasin	Mycobacterium marinum	2	1	2	24	32
20200318	AG4	1	G	3	Pachybasin	Mycobacterium marinum	2	1	3	24	38
20200318	AG4	1	G	1	Pachybasin	Mycobacterium marinum	2	1	1	24	36
20200318	AG4	1	G	2	Pachybasin	Mycobacterium marinum	2	1	2	24	34
20200318	AG4	1	G	3	Pachybasin	Mycobacterium marinum	2	1	3	24	36
20200318	AG4	1	H	1	Pachybasin	Mycobacterium marinum	2	0	1	24	6
20200318	AG4	1	H	2	Pachybasin	Mycobacterium marinum	2	0	2	24	38
20200318	AG4	1	H	3	Pachybasin	Mycobacterium marinum	2	0	3	24	42
20200318	AG4	1	H	1	Pachybasin	Mycobacterium marinum	2	0	1	24	42
20200318	AG4	1	H	2	Pachybasin	Mycobacterium marinum	2	0	2	24	26
20200318	AG4	1	H	3	Pachybasin	Mycobacterium marinum	2	0	3	24	38
20200319	AG4	1	A	1	Pachybasin	Mycobacterium marinum	2	64	1	48	2
20200319	AG4	1	A	2	Pachybasin	Mycobacterium marinum	2	64	2	48	12
20200319	AG4	1	A	3	Pachybasin	Mycobacterium marinum	2	64	3	48	4
20200319	AG4	1	A	1	Pachybasin	Mycobacterium marinum	2	64	1	48	2
20200319	AG4	1	A	2	Pachybasin	Mycobacterium marinum	2	64	2	48	10
20200319	AG4	1	A	3	Pachybasin	Mycobacterium marinum	2	64	3	48	2
20200319	AG4	1	B	1	Pachybasin	Mycobacterium marinum	2	32	1	48	246
20200319	AG4	1	B	2	Pachybasin	Mycobacterium marinum	2	32	2	48	2
20200319	AG4	1	B	3	Pachybasin	Mycobacterium marinum	2	32	3	48	1
20200319	AG4	1	B	1	Pachybasin	Mycobacterium marinum	2	32	1	48	12
20200319	AG4	1	B	2	Pachybasin	Mycobacterium marinum	2	32	2	48	358
20200319	AG4	1	B	3	Pachybasin	Mycobacterium marinum	2	32	3	48	6
20200319	AG4	1	C	1	Pachybasin	Mycobacterium marinum	2	16	1	48	32
20200319	AG4	1	C	2	Pachybasin	Mycobacterium marinum	2	16	2	48	2
20200319	AG4	1	C	3	Pachybasin	Mycobacterium marinum	2	16	3	48	40
20200319	AG4	1	C	1	Pachybasin	Mycobacterium marinum	2	16	1	48	30
20200319	AG4	1	C	2	Pachybasin	Mycobacterium marinum	2	16	2	48	340
20200319	AG4	1	C	3	Pachybasin	Mycobacterium marinum	2	16	3	48	2
20200319	AG4	1	D	1	Pachybasin	Mycobacterium marinum	2	8	1	48	224
20200319	AG4	1	D	2	Pachybasin	Mycobacterium marinum	2	8	2	48	18
20200319	AG4	1	D	3	Pachybasin	Mycobacterium marinum	2	8	3	48	74
20200319	AG4	1	D	1	Pachybasin	Mycobacterium marinum	2	8	1	48	58
20200319	AG4	1	D	2	Pachybasin	Mycobacterium marinum	2	8	2	48	1
20200319	AG4	1	D	3	Pachybasin	Mycobacterium marinum	2	8	3	48	2
20200319	AG4	1	E	1	Pachybasin	Mycobacterium marinum	2	4	1	48	274
20200319	AG4	1	E	2	Pachybasin	Mycobacterium marinum	2	4	2	48	402
20200319	AG4	1	E	3	Pachybasin	Mycobacterium marinum	2	4	3	48	140
20200319	AG4	1	E	1	Pachybasin	Mycobacterium marinum	2	4	1	48	132
20200319	AG4	1	E	2	Pachybasin	Mycobacterium marinum	2	4	2	48	260
20200319	AG4	1	E	3	Pachybasin	Mycobacterium marinum	2	4	3	48	340
20200319	AG4	1	F	1	Pachybasin	Mycobacterium marinum	2	2	1	48	284
20200319	AG4	1	F	2	Pachybasin	Mycobacterium marinum	2	2	2	48	318
20200319	AG4	1	F	3	Pachybasin	Mycobacterium marinum	2	2	3	48	220
20200319	AG4	1	F	1	Pachybasin	Mycobacterium marinum	2	2	1	48	156
20200319	AG4	1	F	2	Pachybasin	Mycobacterium marinum	2	2	2	48	298
20200319	AG4	1	F	3	Pachybasin	Mycobacterium marinum	2	2	3	48	288
20200319	AG4	1	G	1	Pachybasin	Mycobacterium marinum	2	1	1	48	284
20200319	AG4	1	G	2	Pachybasin	Mycobacterium marinum	2	1	2	48	338
20200319	AG4	1	G	3	Pachybasin	Mycobacterium marinum	2	1	3	48	272
20200319	AG4	1	G	1	Pachybasin	Mycobacterium marinum	2	1	1	48	250
20200319	AG4	1	G	2	Pachybasin	Mycobacterium marinum	2	1	2	48	318
20200319	AG4	1	G	3	Pachybasin	Mycobacterium marinum	2	1	3	48	344
20200319	AG4	1	H	1	Pachybasin	Mycobacterium marinum	2	0	1	48	312
20200319	AG4	1	H	2	Pachybasin	Mycobacterium marinum	2	0	2	48	346
20200319	AG4	1	H	3	Pachybasin	Mycobacterium marinum	2	0	3	48	318
20200319	AG4	1	H	1	Pachybasin	Mycobacterium marinum	2	0	1	48	226
20200319	AG4	1	H	2	Pachybasin	Mycobacterium marinum	2	0	2	48	312
20200319	AG4	1	H	3	Pachybasin	Mycobacterium marinum	2	0	3	48	296
20210125	AG5	1	A	1	Pachybasin	Mycobacterium marinum	3	64	1	0	6
20210125	AG5	1	A	2	Pachybasin	Mycobacterium marinum	3	64	2	0	2
20210125	AG5	1	A	3	Pachybasin	Mycobacterium marinum	3	64	3	0	2
20210125	AG5	1	B	1	Pachybasin	Mycobacterium marinum	3	32	1	0	2
20210125	AG5	1	B	2	Pachybasin	Mycobacterium marinum	3	32	2	0	6
20210125	AG5	1	B	3	Pachybasin	Mycobacterium marinum	3	32	3	0	2
20210125	AG5	1	C	1	Pachybasin	Mycobacterium marinum	3	16	1	0	4
20210125	AG5	1	C	2	Pachybasin	Mycobacterium marinum	3	16	2	0	1
20210125	AG5	1	C	3	Pachybasin	Mycobacterium marinum	3	16	3	0	4
20210125	AG5	1	D	1	Pachybasin	Mycobacterium marinum	3	8	1	0	4
20210125	AG5	1	D	2	Pachybasin	Mycobacterium marinum	3	8	2	0	2
20210125	AG5	1	D	3	Pachybasin	Mycobacterium marinum	3	8	3	0	1
20210125	AG5	1	E	1	Pachybasin	Mycobacterium marinum	3	4	1	0	2
20210125	AG5	1	E	2	Pachybasin	Mycobacterium marinum	3	4	2	0	4
20210125	AG5	1	E	3	Pachybasin	Mycobacterium marinum	3	4	3	0	2
20210125	AG5	1	F	1	Pachybasin	Mycobacterium marinum	3	2	1	0	2
20210125	AG5	1	F	2	Pachybasin	Mycobacterium marinum	3	2	2	0	1
20210125	AG5	1	F	3	Pachybasin	Mycobacterium marinum	3	2	3	0	1
20210125	AG5	1	G	1	Pachybasin	Mycobacterium marinum	3	1	1	0	1
20210125	AG5	1	G	2	Pachybasin	Mycobacterium marinum	3	1	2	0	4
20210125	AG5	1	G	3	Pachybasin	Mycobacterium marinum	3	1	3	0	2
20210125	AG5	1	H	1	Pachybasin	Mycobacterium marinum	3	0	1	0	4
20210125	AG5	1	H	2	Pachybasin	Mycobacterium marinum	3	0	2	0	4
20210125	AG5	1	H	3	Pachybasin	Mycobacterium marinum	3	0	3	0	1
20210126	AG5	1	A	1	Pachybasin	Mycobacterium marinum	3	64	1	24	28
20210126	AG5	1	A	2	Pachybasin	Mycobacterium marinum	3	64	2	24	36
20210126	AG5	1	A	3	Pachybasin	Mycobacterium marinum	3	64	3	24	20
20210126	AG5	1	B	1	Pachybasin	Mycobacterium marinum	3	32	1	24	30
20210126	AG5	1	B	2	Pachybasin	Mycobacterium marinum	3	32	2	24	30
20210126	AG5	1	B	3	Pachybasin	Mycobacterium marinum	3	32	3	24	32
20210126	AG5	1	C	1	Pachybasin	Mycobacterium marinum	3	16	1	24	38
20210126	AG5	1	C	2	Pachybasin	Mycobacterium marinum	3	16	2	24	44
20210126	AG5	1	C	3	Pachybasin	Mycobacterium marinum	3	16	3	24	40
20210126	AG5	1	D	1	Pachybasin	Mycobacterium marinum	3	8	1	24	40
20210126	AG5	1	D	2	Pachybasin	Mycobacterium marinum	3	8	2	24	42
20210126	AG5	1	D	3	Pachybasin	Mycobacterium marinum	3	8	3	24	40
20210126	AG5	1	E	1	Pachybasin	Mycobacterium marinum	3	4	1	24	68
20210126	AG5	1	E	2	Pachybasin	Mycobacterium marinum	3	4	2	24	56
20210126	AG5	1	E	3	Pachybasin	Mycobacterium marinum	3	4	3	24	60
20210126	AG5	1	F	1	Pachybasin	Mycobacterium marinum	3	2	1	24	76
20210126	AG5	1	F	2	Pachybasin	Mycobacterium marinum	3	2	2	24	78
20210126	AG5	1	F	3	Pachybasin	Mycobacterium marinum	3	2	3	24	70
20210126	AG5	1	G	1	Pachybasin	Mycobacterium marinum	3	1	1	24	82
20210126	AG5	1	G	2	Pachybasin	Mycobacterium marinum	3	1	2	24	94
20210126	AG5	1	G	3	Pachybasin	Mycobacterium marinum	3	1	3	24	70
20210126	AG5	1	H	1	Pachybasin	Mycobacterium marinum	3	0	1	24	96
20210126	AG5	1	H	2	Pachybasin	Mycobacterium marinum	3	0	2	24	70
20210126	AG5	1	H	3	Pachybasin	Mycobacterium marinum	3	0	3	24	90
20210126	AG6	1	A	1	Pachybasin	Mycobacterium marinum	4	64	1	0	2
20210126	AG6	1	A	2	Pachybasin	Mycobacterium marinum	4	64	2	0	1
20210126	AG6	1	A	3	Pachybasin	Mycobacterium marinum	4	64	3	0	2
20210126	AG6	1	B	1	Pachybasin	Mycobacterium marinum	4	32	1	0	2
20210126	AG6	1	B	2	Pachybasin	Mycobacterium marinum	4	32	2	0	4
20210126	AG6	1	B	3	Pachybasin	Mycobacterium marinum	4	32	3	0	1
20210126	AG6	1	C	1	Pachybasin	Mycobacterium marinum	4	16	1	0	1
20210126	AG6	1	C	2	Pachybasin	Mycobacterium marinum	4	16	2	0	2
20210126	AG6	1	C	3	Pachybasin	Mycobacterium marinum	4	16	3	0	2
20210126	AG6	1	D	1	Pachybasin	Mycobacterium marinum	4	8	1	0	1
20210126	AG6	1	D	2	Pachybasin	Mycobacterium marinum	4	8	2	0	2
20210126	AG6	1	D	3	Pachybasin	Mycobacterium marinum	4	8	3	0	2
20210126	AG6	1	E	1	Pachybasin	Mycobacterium marinum	4	4	1	0	4
20210126	AG6	1	E	2	Pachybasin	Mycobacterium marinum	4	4	2	0	1
20210126	AG6	1	E	3	Pachybasin	Mycobacterium marinum	4	4	3	0	2
20210126	AG6	1	F	1	Pachybasin	Mycobacterium marinum	4	2	1	0	6
20210126	AG6	1	F	2	Pachybasin	Mycobacterium marinum	4	2	2	0	4
20210126	AG6	1	F	3	Pachybasin	Mycobacterium marinum	4	2	3	0	4
20210126	AG6	1	G	1	Pachybasin	Mycobacterium marinum	4	1	1	0	4
20210126	AG6	1	G	2	Pachybasin	Mycobacterium marinum	4	1	2	0	2
20210126	AG6	1	G	3	Pachybasin	Mycobacterium marinum	4	1	3	0	2
20210126	AG6	1	H	1	Pachybasin	Mycobacterium marinum	4	0	1	0	4
20210126	AG6	1	H	2	Pachybasin	Mycobacterium marinum	4	0	2	0	4
20210126	AG6	1	H	3	Pachybasin	Mycobacterium marinum	4	0	3	0	1
20210127	AG5	1	A	1	Pachybasin	Mycobacterium marinum	3	64	1	48	104
20210127	AG5	1	A	2	Pachybasin	Mycobacterium marinum	3	64	2	48	106
20210127	AG5	1	A	3	Pachybasin	Mycobacterium marinum	3	64	3	48	110
20210127	AG5	1	B	1	Pachybasin	Mycobacterium marinum	3	32	1	48	106
20210127	AG5	1	B	2	Pachybasin	Mycobacterium marinum	3	32	2	48	122
20210127	AG5	1	B	3	Pachybasin	Mycobacterium marinum	3	32	3	48	110
20210127	AG5	1	C	1	Pachybasin	Mycobacterium marinum	3	16	1	48	140
20210127	AG5	1	C	2	Pachybasin	Mycobacterium marinum	3	16	2	48	138
20210127	AG5	1	C	3	Pachybasin	Mycobacterium marinum	3	16	3	48	154
20210127	AG5	1	D	1	Pachybasin	Mycobacterium marinum	3	8	1	48	196
20210127	AG5	1	D	2	Pachybasin	Mycobacterium marinum	3	8	2	48	200
20210127	AG5	1	D	3	Pachybasin	Mycobacterium marinum	3	8	3	48	196
20210127	AG5	1	E	1	Pachybasin	Mycobacterium marinum	3	4	1	48	310
20210127	AG5	1	E	2	Pachybasin	Mycobacterium marinum	3	4	2	48	316
20210127	AG5	1	E	3	Pachybasin	Mycobacterium marinum	3	4	3	48	378
20210127	AG5	1	F	1	Pachybasin	Mycobacterium marinum	3	2	1	48	418
20210127	AG5	1	F	2	Pachybasin	Mycobacterium marinum	3	2	2	48	518
20210127	AG5	1	F	3	Pachybasin	Mycobacterium marinum	3	2	3	48	496
20210127	AG5	1	G	1	Pachybasin	Mycobacterium marinum	3	1	1	48	578
20210127	AG5	1	G	2	Pachybasin	Mycobacterium marinum	3	1	2	48	524
20210127	AG5	1	G	3	Pachybasin	Mycobacterium marinum	3	1	3	48	566
20210127	AG5	1	H	1	Pachybasin	Mycobacterium marinum	3	0	1	48	544
20210127	AG5	1	H	2	Pachybasin	Mycobacterium marinum	3	0	2	48	582
20210127	AG5	1	H	3	Pachybasin	Mycobacterium marinum	3	0	3	48	586
20210127	AG6	1	A	1	Pachybasin	Mycobacterium marinum	4	64	1	24	20
20210127	AG6	1	A	2	Pachybasin	Mycobacterium marinum	4	64	2	24	12
20210127	AG6	1	A	3	Pachybasin	Mycobacterium marinum	4	64	3	24	10
20210127	AG6	1	B	1	Pachybasin	Mycobacterium marinum	4	32	1	24	42
20210127	AG6	1	B	2	Pachybasin	Mycobacterium marinum	4	32	2	24	34
20210127	AG6	1	B	3	Pachybasin	Mycobacterium marinum	4	32	3	24	22
20210127	AG6	1	C	1	Pachybasin	Mycobacterium marinum	4	16	1	24	58
20210127	AG6	1	C	2	Pachybasin	Mycobacterium marinum	4	16	2	24	50
20210127	AG6	1	C	3	Pachybasin	Mycobacterium marinum	4	16	3	24	50
20210127	AG6	1	D	1	Pachybasin	Mycobacterium marinum	4	8	1	24	62
20210127	AG6	1	D	2	Pachybasin	Mycobacterium marinum	4	8	2	24	76
20210127	AG6	1	D	3	Pachybasin	Mycobacterium marinum	4	8	3	24	64
20210127	AG6	1	E	1	Pachybasin	Mycobacterium marinum	4	4	1	24	82
20210127	AG6	1	E	2	Pachybasin	Mycobacterium marinum	4	4	2	24	104
20210127	AG6	1	E	3	Pachybasin	Mycobacterium marinum	4	4	3	24	78
20210127	AG6	1	F	1	Pachybasin	Mycobacterium marinum	4	2	1	24	86
20210127	AG6	1	F	2	Pachybasin	Mycobacterium marinum	4	2	2	24	92
20210127	AG6	1	F	3	Pachybasin	Mycobacterium marinum	4	2	3	24	92
20210127	AG6	1	G	1	Pachybasin	Mycobacterium marinum	4	1	1	24	66
20210127	AG6	1	G	2	Pachybasin	Mycobacterium marinum	4	1	2	24	80
20210127	AG6	1	G	3	Pachybasin	Mycobacterium marinum	4	1	3	24	88
20210127	AG6	1	H	1	Pachybasin	Mycobacterium marinum	4	0	1	24	88
20210127	AG6	1	H	2	Pachybasin	Mycobacterium marinum	4	0	2	24	86
20210127	AG6	1	H	3	Pachybasin	Mycobacterium marinum	4	0	3	24	70
20210128	AG5	1	A	1	Pachybasin	Mycobacterium marinum	3	64	1	72	216
20210128	AG5	1	A	2	Pachybasin	Mycobacterium marinum	3	64	2	72	228
20210128	AG5	1	A	3	Pachybasin	Mycobacterium marinum	3	64	3	72	264
20210128	AG5	1	B	1	Pachybasin	Mycobacterium marinum	3	32	1	72	278
20210128	AG5	1	B	2	Pachybasin	Mycobacterium marinum	3	32	2	72	270
20210128	AG5	1	B	3	Pachybasin	Mycobacterium marinum	3	32	3	72	272
20210128	AG5	1	C	1	Pachybasin	Mycobacterium marinum	3	16	1	72	354
20210128	AG5	1	C	2	Pachybasin	Mycobacterium marinum	3	16	2	72	342
20210128	AG5	1	C	3	Pachybasin	Mycobacterium marinum	3	16	3	72	410
20210128	AG5	1	D	1	Pachybasin	Mycobacterium marinum	3	8	1	72	592
20210128	AG5	1	D	2	Pachybasin	Mycobacterium marinum	3	8	2	72	688
20210128	AG5	1	D	3	Pachybasin	Mycobacterium marinum	3	8	3	72	804
20210128	AG5	1	E	1	Pachybasin	Mycobacterium marinum	3	4	1	72	1714
20210128	AG5	1	E	2	Pachybasin	Mycobacterium marinum	3	4	2	72	1598
20210128	AG5	1	E	3	Pachybasin	Mycobacterium marinum	3	4	3	72	1856
20210128	AG5	1	F	1	Pachybasin	Mycobacterium marinum	3	2	1	72	2318
20210128	AG5	1	F	2	Pachybasin	Mycobacterium marinum	3	2	2	72	2362
20210128	AG5	1	F	3	Pachybasin	Mycobacterium marinum	3	2	3	72	2504
20210128	AG5	1	G	1	Pachybasin	Mycobacterium marinum	3	1	1	72	2386
20210128	AG5	1	G	2	Pachybasin	Mycobacterium marinum	3	1	2	72	2732
20210128	AG5	1	G	3	Pachybasin	Mycobacterium marinum	3	1	3	72	2852
20210128	AG5	1	H	1	Pachybasin	Mycobacterium marinum	3	0	1	72	2712
20210128	AG5	1	H	2	Pachybasin	Mycobacterium marinum	3	0	2	72	2878
20210128	AG5	1	H	3	Pachybasin	Mycobacterium marinum	3	0	3	72	2772
20210128	AG6	1	A	1	Pachybasin	Mycobacterium marinum	4	64	1	48	1582
20210128	AG6	1	A	2	Pachybasin	Mycobacterium marinum	4	64	2	48	1478
20210128	AG6	1	A	3	Pachybasin	Mycobacterium marinum	4	64	3	48	1584
20210128	AG6	1	B	1	Pachybasin	Mycobacterium marinum	4	32	1	48	2542
20210128	AG6	1	B	2	Pachybasin	Mycobacterium marinum	4	32	2	48	2426
20210128	AG6	1	B	3	Pachybasin	Mycobacterium marinum	4	32	3	48	1940
20210128	AG6	1	C	1	Pachybasin	Mycobacterium marinum	4	16	1	48	3132
20210128	AG6	1	C	2	Pachybasin	Mycobacterium marinum	4	16	2	48	2818
20210128	AG6	1	C	3	Pachybasin	Mycobacterium marinum	4	16	3	48	2300
20210128	AG6	1	D	1	Pachybasin	Mycobacterium marinum	4	8	1	48	3404
20210128	AG6	1	D	2	Pachybasin	Mycobacterium marinum	4	8	2	48	2996
20210128	AG6	1	D	3	Pachybasin	Mycobacterium marinum	4	8	3	48	2650
20210128	AG6	1	E	1	Pachybasin	Mycobacterium marinum	4	4	1	48	4670
20210128	AG6	1	E	2	Pachybasin	Mycobacterium marinum	4	4	2	48	3804
20210128	AG6	1	E	3	Pachybasin	Mycobacterium marinum	4	4	3	48	3364
20210128	AG6	1	F	1	Pachybasin	Mycobacterium marinum	4	2	1	48	5608
20210128	AG6	1	F	2	Pachybasin	Mycobacterium marinum	4	2	2	48	4256
20210128	AG6	1	F	3	Pachybasin	Mycobacterium marinum	4	2	3	48	4612
20210128	AG6	1	G	1	Pachybasin	Mycobacterium marinum	4	1	1	48	9308
20210128	AG6	1	G	2	Pachybasin	Mycobacterium marinum	4	1	2	48	8210
20210128	AG6	1	G	3	Pachybasin	Mycobacterium marinum	4	1	3	48	7916
20210128	AG6	1	H	1	Pachybasin	Mycobacterium marinum	4	0	1	48	15145
20210128	AG6	1	H	2	Pachybasin	Mycobacterium marinum	4	0	2	48	14743
20210128	AG6	1	H	3	Pachybasin	Mycobacterium marinum	4	0	3	48	13104
20210129	AG6	1	A	1	Pachybasin	Mycobacterium marinum	4	64	1	72	126
20210129	AG6	1	A	2	Pachybasin	Mycobacterium marinum	4	64	2	72	46
20210129	AG6	1	A	3	Pachybasin	Mycobacterium marinum	4	64	3	72	34
20210129	AG6	1	B	1	Pachybasin	Mycobacterium marinum	4	32	1	72	766
20210129	AG6	1	B	2	Pachybasin	Mycobacterium marinum	4	32	2	72	364
20210129	AG6	1	B	3	Pachybasin	Mycobacterium marinum	4	32	3	72	230
20210129	AG6	1	C	1	Pachybasin	Mycobacterium marinum	4	16	1	72	1602
20210129	AG6	1	C	2	Pachybasin	Mycobacterium marinum	4	16	2	72	1082
20210129	AG6	1	C	3	Pachybasin	Mycobacterium marinum	4	16	3	72	1030
20210129	AG6	1	D	1	Pachybasin	Mycobacterium marinum	4	8	1	72	1954
20210129	AG6	1	D	2	Pachybasin	Mycobacterium marinum	4	8	2	72	1826
20210129	AG6	1	D	3	Pachybasin	Mycobacterium marinum	4	8	3	72	1692
20210129	AG6	1	E	1	Pachybasin	Mycobacterium marinum	4	4	1	72	2080
20210129	AG6	1	E	2	Pachybasin	Mycobacterium marinum	4	4	2	72	2158
20210129	AG6	1	E	3	Pachybasin	Mycobacterium marinum	4	4	3	72	2288
20210129	AG6	1	F	1	Pachybasin	Mycobacterium marinum	4	2	1	72	2230
20210129	AG6	1	F	2	Pachybasin	Mycobacterium marinum	4	2	2	72	2260
20210129	AG6	1	F	3	Pachybasin	Mycobacterium marinum	4	2	3	72	2316
20210129	AG6	1	G	1	Pachybasin	Mycobacterium marinum	4	1	1	72	2364
20210129	AG6	1	G	2	Pachybasin	Mycobacterium marinum	4	1	2	72	2314
20210129	AG6	1	G	3	Pachybasin	Mycobacterium marinum	4	1	3	72	2376
20210129	AG6	1	H	1	Pachybasin	Mycobacterium marinum	4	0	1	72	2428
20210129	AG6	1	H	2	Pachybasin	Mycobacterium marinum	4	0	2	72	2304
20210129	AG6	1	H	3	Pachybasin	Mycobacterium marinum	4	0	3	72	2334
20200310	AG3	1	A	4	(2E)–cillifuranone	Mycobacterium marinum	1	64	1	0	2
20200310	AG3	1	A	5	(2E)–cillifuranone	Mycobacterium marinum	1	64	2	0	2
20200310	AG3	1	A	6	(2E)–cillifuranone	Mycobacterium marinum	1	64	3	0	6
20200310	AG3	1	B	4	(2E)–cillifuranone	Mycobacterium marinum	1	32	1	0	2
20200310	AG3	1	B	5	(2E)–cillifuranone	Mycobacterium marinum	1	32	2	0	2
20200310	AG3	1	B	6	(2E)–cillifuranone	Mycobacterium marinum	1	32	3	0	4
20200310	AG3	1	C	4	(2E)–cillifuranone	Mycobacterium marinum	1	16	1	0	4
20200310	AG3	1	C	5	(2E)–cillifuranone	Mycobacterium marinum	1	16	2	0	2
20200310	AG3	1	C	6	(2E)–cillifuranone	Mycobacterium marinum	1	16	3	0	1
20200310	AG3	1	D	4	(2E)–cillifuranone	Mycobacterium marinum	1	8	1	0	4
20200310	AG3	1	D	5	(2E)–cillifuranone	Mycobacterium marinum	1	8	2	0	6
20200310	AG3	1	D	6	(2E)–cillifuranone	Mycobacterium marinum	1	8	3	0	4
20200310	AG3	1	E	4	(2E)–cillifuranone	Mycobacterium marinum	1	4	1	0	2
20200310	AG3	1	E	5	(2E)–cillifuranone	Mycobacterium marinum	1	4	2	0	2
20200310	AG3	1	E	6	(2E)–cillifuranone	Mycobacterium marinum	1	4	3	0	2
20200310	AG3	1	F	4	(2E)–cillifuranone	Mycobacterium marinum	1	2	1	0	6
20200310	AG3	1	F	5	(2E)–cillifuranone	Mycobacterium marinum	1	2	2	0	2
20200310	AG3	1	F	6	(2E)–cillifuranone	Mycobacterium marinum	1	2	3	0	2
20200310	AG3	1	G	4	(2E)–cillifuranone	Mycobacterium marinum	1	1	1	0	4
20200310	AG3	1	G	5	(2E)–cillifuranone	Mycobacterium marinum	1	1	2	0	4
20200310	AG3	1	G	6	(2E)–cillifuranone	Mycobacterium marinum	1	1	3	0	1
20200310	AG3	1	H	4	(2E)–cillifuranone	Mycobacterium marinum	1	0	1	0	2
20200310	AG3	1	H	5	(2E)–cillifuranone	Mycobacterium marinum	1	0	2	0	1
20200310	AG3	1	H	6	(2E)–cillifuranone	Mycobacterium marinum	1	0	3	0	6
20200311	AG3	1	A	4	(2E)–cillifuranone	Mycobacterium marinum	1	64	1	24	18
20200311	AG3	1	A	5	(2E)–cillifuranone	Mycobacterium marinum	1	64	2	24	40
20200311	AG3	1	A	6	(2E)–cillifuranone	Mycobacterium marinum	1	64	3	24	38
20200311	AG3	1	B	4	(2E)–cillifuranone	Mycobacterium marinum	1	32	1	24	46
20200311	AG3	1	B	5	(2E)–cillifuranone	Mycobacterium marinum	1	32	2	24	38
20200311	AG3	1	B	6	(2E)–cillifuranone	Mycobacterium marinum	1	32	3	24	46
20200311	AG3	1	C	4	(2E)–cillifuranone	Mycobacterium marinum	1	16	1	24	42
20200311	AG3	1	C	5	(2E)–cillifuranone	Mycobacterium marinum	1	16	2	24	38
20200311	AG3	1	C	6	(2E)–cillifuranone	Mycobacterium marinum	1	16	3	24	46
20200311	AG3	1	D	4	(2E)–cillifuranone	Mycobacterium marinum	1	8	1	24	42
20200311	AG3	1	D	5	(2E)–cillifuranone	Mycobacterium marinum	1	8	2	24	46
20200311	AG3	1	D	6	(2E)–cillifuranone	Mycobacterium marinum	1	8	3	24	42
20200311	AG3	1	E	4	(2E)–cillifuranone	Mycobacterium marinum	1	4	1	24	38
20200311	AG3	1	E	5	(2E)–cillifuranone	Mycobacterium marinum	1	4	2	24	46
20200311	AG3	1	E	6	(2E)–cillifuranone	Mycobacterium marinum	1	4	3	24	52
20200311	AG3	1	F	4	(2E)–cillifuranone	Mycobacterium marinum	1	2	1	24	42
20200311	AG3	1	F	5	(2E)–cillifuranone	Mycobacterium marinum	1	2	2	24	44
20200311	AG3	1	F	6	(2E)–cillifuranone	Mycobacterium marinum	1	2	3	24	56
20200311	AG3	1	G	4	(2E)–cillifuranone	Mycobacterium marinum	1	1	1	24	54
20200311	AG3	1	G	5	(2E)–cillifuranone	Mycobacterium marinum	1	1	2	24	52
20200311	AG3	1	G	6	(2E)–cillifuranone	Mycobacterium marinum	1	1	3	24	34
20200311	AG3	1	H	4	(2E)–cillifuranone	Mycobacterium marinum	1	0	1	24	46
20200311	AG3	1	H	5	(2E)–cillifuranone	Mycobacterium marinum	1	0	2	24	46
20200311	AG3	1	H	6	(2E)–cillifuranone	Mycobacterium marinum	1	0	3	24	60
20200312	AG3	1	A	4	(2E)–cillifuranone	Mycobacterium marinum	1	64	1	48	228
20200312	AG3	1	A	5	(2E)–cillifuranone	Mycobacterium marinum	1	64	2	48	386
20200312	AG3	1	A	6	(2E)–cillifuranone	Mycobacterium marinum	1	64	3	48	412
20200312	AG3	1	B	4	(2E)–cillifuranone	Mycobacterium marinum	1	32	1	48	354
20200312	AG3	1	B	5	(2E)–cillifuranone	Mycobacterium marinum	1	32	2	48	472
20200312	AG3	1	B	6	(2E)–cillifuranone	Mycobacterium marinum	1	32	3	48	498
20200312	AG3	1	C	4	(2E)–cillifuranone	Mycobacterium marinum	1	16	1	48	462
20200312	AG3	1	C	5	(2E)–cillifuranone	Mycobacterium marinum	1	16	2	48	512
20200312	AG3	1	C	6	(2E)–cillifuranone	Mycobacterium marinum	1	16	3	48	514
20200312	AG3	1	D	4	(2E)–cillifuranone	Mycobacterium marinum	1	8	1	48	384
20200312	AG3	1	D	5	(2E)–cillifuranone	Mycobacterium marinum	1	8	2	48	434
20200312	AG3	1	D	6	(2E)–cillifuranone	Mycobacterium marinum	1	8	3	48	390
20200312	AG3	1	E	4	(2E)–cillifuranone	Mycobacterium marinum	1	4	1	48	464
20200312	AG3	1	E	5	(2E)–cillifuranone	Mycobacterium marinum	1	4	2	48	496
20200312	AG3	1	E	6	(2E)–cillifuranone	Mycobacterium marinum	1	4	3	48	546
20200312	AG3	1	F	4	(2E)–cillifuranone	Mycobacterium marinum	1	2	1	48	418
20200312	AG3	1	F	5	(2E)–cillifuranone	Mycobacterium marinum	1	2	2	48	456
20200312	AG3	1	F	6	(2E)–cillifuranone	Mycobacterium marinum	1	2	3	48	516
20200312	AG3	1	G	4	(2E)–cillifuranone	Mycobacterium marinum	1	1	1	48	492
20200312	AG3	1	G	5	(2E)–cillifuranone	Mycobacterium marinum	1	1	2	48	440
20200312	AG3	1	G	6	(2E)–cillifuranone	Mycobacterium marinum	1	1	3	48	506
20200312	AG3	1	H	4	(2E)–cillifuranone	Mycobacterium marinum	1	0	1	48	318
20200312	AG3	1	H	5	(2E)–cillifuranone	Mycobacterium marinum	1	0	2	48	282
20200312	AG3	1	H	6	(2E)–cillifuranone	Mycobacterium marinum	1	0	3	48	432
20200313	AG3	1	A	4	(2E)–cillifuranone	Mycobacterium marinum	1	64	1	72	1696
20200313	AG3	1	A	5	(2E)–cillifuranone	Mycobacterium marinum	1	64	2	72	1912
20200313	AG3	1	A	6	(2E)–cillifuranone	Mycobacterium marinum	1	64	3	72	2122
20200313	AG3	1	B	4	(2E)–cillifuranone	Mycobacterium marinum	1	32	1	72	2286
20200313	AG3	1	B	5	(2E)–cillifuranone	Mycobacterium marinum	1	32	2	72	2314
20200313	AG3	1	B	6	(2E)–cillifuranone	Mycobacterium marinum	1	32	3	72	2418
20200313	AG3	1	C	4	(2E)–cillifuranone	Mycobacterium marinum	1	16	1	72	2106
20200313	AG3	1	C	5	(2E)–cillifuranone	Mycobacterium marinum	1	16	2	72	2656
20200313	AG3	1	C	6	(2E)–cillifuranone	Mycobacterium marinum	1	16	3	72	2460
20200313	AG3	1	D	4	(2E)–cillifuranone	Mycobacterium marinum	1	8	1	72	2728
20200313	AG3	1	D	5	(2E)–cillifuranone	Mycobacterium marinum	1	8	2	72	2638
20200313	AG3	1	D	6	(2E)–cillifuranone	Mycobacterium marinum	1	8	3	72	2610
20200313	AG3	1	E	4	(2E)–cillifuranone	Mycobacterium marinum	1	4	1	72	2692
20200313	AG3	1	E	5	(2E)–cillifuranone	Mycobacterium marinum	1	4	2	72	2876
20200313	AG3	1	E	6	(2E)–cillifuranone	Mycobacterium marinum	1	4	3	72	2864
20200313	AG3	1	F	4	(2E)–cillifuranone	Mycobacterium marinum	1	2	1	72	2764
20200313	AG3	1	F	5	(2E)–cillifuranone	Mycobacterium marinum	1	2	2	72	2790
20200313	AG3	1	F	6	(2E)–cillifuranone	Mycobacterium marinum	1	2	3	72	2610
20200313	AG3	1	G	4	(2E)–cillifuranone	Mycobacterium marinum	1	1	1	72	2758
20200313	AG3	1	G	5	(2E)–cillifuranone	Mycobacterium marinum	1	1	2	72	2438
20200313	AG3	1	G	6	(2E)–cillifuranone	Mycobacterium marinum	1	1	3	72	2766
20200313	AG3	1	H	4	(2E)–cillifuranone	Mycobacterium marinum	1	0	1	72	2680
20200313	AG3	1	H	5	(2E)–cillifuranone	Mycobacterium marinum	1	0	2	72	1770
20200313	AG3	1	H	6	(2E)–cillifuranone	Mycobacterium marinum	1	0	3	72	2724
20210125	AG5	1	A	4	(2E)–cillifuranone	Mycobacterium marinum	2	64	1	0	2
20210125	AG5	1	A	5	(2E)–cillifuranone	Mycobacterium marinum	2	64	2	0	1
20210125	AG5	1	A	6	(2E)–cillifuranone	Mycobacterium marinum	2	64	3	0	2
20210125	AG5	1	B	4	(2E)–cillifuranone	Mycobacterium marinum	2	32	1	0	4
20210125	AG5	1	B	5	(2E)–cillifuranone	Mycobacterium marinum	2	32	2	0	2
20210125	AG5	1	B	6	(2E)–cillifuranone	Mycobacterium marinum	2	32	3	0	2
20210125	AG5	1	C	4	(2E)–cillifuranone	Mycobacterium marinum	2	16	1	0	2
20210125	AG5	1	C	5	(2E)–cillifuranone	Mycobacterium marinum	2	16	2	0	2
20210125	AG5	1	C	6	(2E)–cillifuranone	Mycobacterium marinum	2	16	3	0	4
20210125	AG5	1	D	4	(2E)–cillifuranone	Mycobacterium marinum	2	8	1	0	4
20210125	AG5	1	D	5	(2E)–cillifuranone	Mycobacterium marinum	2	8	2	0	1
20210125	AG5	1	D	6	(2E)–cillifuranone	Mycobacterium marinum	2	8	3	0	2
20210125	AG5	1	E	4	(2E)–cillifuranone	Mycobacterium marinum	2	4	1	0	4
20210125	AG5	1	E	5	(2E)–cillifuranone	Mycobacterium marinum	2	4	2	0	1
20210125	AG5	1	E	6	(2E)–cillifuranone	Mycobacterium marinum	2	4	3	0	2
20210125	AG5	1	F	4	(2E)–cillifuranone	Mycobacterium marinum	2	2	1	0	8
20210125	AG5	1	F	5	(2E)–cillifuranone	Mycobacterium marinum	2	2	2	0	2
20210125	AG5	1	F	6	(2E)–cillifuranone	Mycobacterium marinum	2	2	3	0	6
20210125	AG5	1	G	4	(2E)–cillifuranone	Mycobacterium marinum	2	1	1	0	4
20210125	AG5	1	G	5	(2E)–cillifuranone	Mycobacterium marinum	2	1	2	0	2
20210125	AG5	1	G	6	(2E)–cillifuranone	Mycobacterium marinum	2	1	3	0	4
20210125	AG5	1	H	4	(2E)–cillifuranone	Mycobacterium marinum	2	0	1	0	2
20210125	AG5	1	H	5	(2E)–cillifuranone	Mycobacterium marinum	2	0	2	0	1
20210125	AG5	1	H	6	(2E)–cillifuranone	Mycobacterium marinum	2	0	3	0	4
20210126	AG5	1	A	4	(2E)–cillifuranone	Mycobacterium marinum	2	64	1	24	74
20210126	AG5	1	A	5	(2E)–cillifuranone	Mycobacterium marinum	2	64	2	24	70
20210126	AG5	1	A	6	(2E)–cillifuranone	Mycobacterium marinum	2	64	3	24	74
20210126	AG5	1	B	4	(2E)–cillifuranone	Mycobacterium marinum	2	32	1	24	76
20210126	AG5	1	B	5	(2E)–cillifuranone	Mycobacterium marinum	2	32	2	24	80
20210126	AG5	1	B	6	(2E)–cillifuranone	Mycobacterium marinum	2	32	3	24	72
20210126	AG5	1	C	4	(2E)–cillifuranone	Mycobacterium marinum	2	16	1	24	80
20210126	AG5	1	C	5	(2E)–cillifuranone	Mycobacterium marinum	2	16	2	24	84
20210126	AG5	1	C	6	(2E)–cillifuranone	Mycobacterium marinum	2	16	3	24	86
20210126	AG5	1	D	4	(2E)–cillifuranone	Mycobacterium marinum	2	8	1	24	86
20210126	AG5	1	D	5	(2E)–cillifuranone	Mycobacterium marinum	2	8	2	24	92
20210126	AG5	1	D	6	(2E)–cillifuranone	Mycobacterium marinum	2	8	3	24	92
20210126	AG5	1	E	4	(2E)–cillifuranone	Mycobacterium marinum	2	4	1	24	88
20210126	AG5	1	E	5	(2E)–cillifuranone	Mycobacterium marinum	2	4	2	24	74
20210126	AG5	1	E	6	(2E)–cillifuranone	Mycobacterium marinum	2	4	3	24	80
20210126	AG5	1	F	4	(2E)–cillifuranone	Mycobacterium marinum	2	2	1	24	92
20210126	AG5	1	F	5	(2E)–cillifuranone	Mycobacterium marinum	2	2	2	24	88
20210126	AG5	1	F	6	(2E)–cillifuranone	Mycobacterium marinum	2	2	3	24	82
20210126	AG5	1	G	4	(2E)–cillifuranone	Mycobacterium marinum	2	1	1	24	82
20210126	AG5	1	G	5	(2E)–cillifuranone	Mycobacterium marinum	2	1	2	24	80
20210126	AG5	1	G	6	(2E)–cillifuranone	Mycobacterium marinum	2	1	3	24	80
20210126	AG5	1	H	4	(2E)–cillifuranone	Mycobacterium marinum	2	0	1	24	90
20210126	AG5	1	H	5	(2E)–cillifuranone	Mycobacterium marinum	2	0	2	24	84
20210126	AG5	1	H	6	(2E)–cillifuranone	Mycobacterium marinum	2	0	3	24	74
20210126	AG6	1	A	4	(2E)–cillifuranone	Mycobacterium marinum	3	64	1	0	2
20210126	AG6	1	A	5	(2E)–cillifuranone	Mycobacterium marinum	3	64	2	0	1
20210126	AG6	1	A	6	(2E)–cillifuranone	Mycobacterium marinum	3	64	3	0	6
20210126	AG6	1	B	4	(2E)–cillifuranone	Mycobacterium marinum	3	32	1	0	2
20210126	AG6	1	B	5	(2E)–cillifuranone	Mycobacterium marinum	3	32	2	0	2
20210126	AG6	1	B	6	(2E)–cillifuranone	Mycobacterium marinum	3	32	3	0	2
20210126	AG6	1	C	4	(2E)–cillifuranone	Mycobacterium marinum	3	16	1	0	2
20210126	AG6	1	C	5	(2E)–cillifuranone	Mycobacterium marinum	3	16	2	0	2
20210126	AG6	1	C	6	(2E)–cillifuranone	Mycobacterium marinum	3	16	3	0	2
20210126	AG6	1	D	4	(2E)–cillifuranone	Mycobacterium marinum	3	8	1	0	4
20210126	AG6	1	D	5	(2E)–cillifuranone	Mycobacterium marinum	3	8	2	0	2
20210126	AG6	1	D	6	(2E)–cillifuranone	Mycobacterium marinum	3	8	3	0	2
20210126	AG6	1	E	4	(2E)–cillifuranone	Mycobacterium marinum	3	4	1	0	4
20210126	AG6	1	E	5	(2E)–cillifuranone	Mycobacterium marinum	3	4	2	0	1
20210126	AG6	1	E	6	(2E)–cillifuranone	Mycobacterium marinum	3	4	3	0	2
20210126	AG6	1	F	4	(2E)–cillifuranone	Mycobacterium marinum	3	2	1	0	2
20210126	AG6	1	F	5	(2E)–cillifuranone	Mycobacterium marinum	3	2	2	0	2
20210126	AG6	1	F	6	(2E)–cillifuranone	Mycobacterium marinum	3	2	3	0	1
20210126	AG6	1	G	4	(2E)–cillifuranone	Mycobacterium marinum	3	1	1	0	2
20210126	AG6	1	G	5	(2E)–cillifuranone	Mycobacterium marinum	3	1	2	0	2
20210126	AG6	1	G	6	(2E)–cillifuranone	Mycobacterium marinum	3	1	3	0	2
20210126	AG6	1	H	4	(2E)–cillifuranone	Mycobacterium marinum	3	0	1	0	2
20210126	AG6	1	H	5	(2E)–cillifuranone	Mycobacterium marinum	3	0	2	0	4
20210126	AG6	1	H	6	(2E)–cillifuranone	Mycobacterium marinum	3	0	3	0	2
20210127	AG5	1	A	4	(2E)–cillifuranone	Mycobacterium marinum	2	64	1	48	516
20210127	AG5	1	A	5	(2E)–cillifuranone	Mycobacterium marinum	2	64	2	48	626
20210127	AG5	1	A	6	(2E)–cillifuranone	Mycobacterium marinum	2	64	3	48	562
20210127	AG5	1	B	4	(2E)–cillifuranone	Mycobacterium marinum	2	32	1	48	586
20210127	AG5	1	B	5	(2E)–cillifuranone	Mycobacterium marinum	2	32	2	48	642
20210127	AG5	1	B	6	(2E)–cillifuranone	Mycobacterium marinum	2	32	3	48	652
20210127	AG5	1	C	4	(2E)–cillifuranone	Mycobacterium marinum	2	16	1	48	692
20210127	AG5	1	C	5	(2E)–cillifuranone	Mycobacterium marinum	2	16	2	48	720
20210127	AG5	1	C	6	(2E)–cillifuranone	Mycobacterium marinum	2	16	3	48	740
20210127	AG5	1	D	4	(2E)–cillifuranone	Mycobacterium marinum	2	8	1	48	702
20210127	AG5	1	D	5	(2E)–cillifuranone	Mycobacterium marinum	2	8	2	48	740
20210127	AG5	1	D	6	(2E)–cillifuranone	Mycobacterium marinum	2	8	3	48	728
20210127	AG5	1	E	4	(2E)–cillifuranone	Mycobacterium marinum	2	4	1	48	726
20210127	AG5	1	E	5	(2E)–cillifuranone	Mycobacterium marinum	2	4	2	48	650
20210127	AG5	1	E	6	(2E)–cillifuranone	Mycobacterium marinum	2	4	3	48	728
20210127	AG5	1	F	4	(2E)–cillifuranone	Mycobacterium marinum	2	2	1	48	674
20210127	AG5	1	F	5	(2E)–cillifuranone	Mycobacterium marinum	2	2	2	48	668
20210127	AG5	1	F	6	(2E)–cillifuranone	Mycobacterium marinum	2	2	3	48	702
20210127	AG5	1	G	4	(2E)–cillifuranone	Mycobacterium marinum	2	1	1	48	668
20210127	AG5	1	G	5	(2E)–cillifuranone	Mycobacterium marinum	2	1	2	48	682
20210127	AG5	1	G	6	(2E)–cillifuranone	Mycobacterium marinum	2	1	3	48	676
20210127	AG5	1	H	4	(2E)–cillifuranone	Mycobacterium marinum	2	0	1	48	622
20210127	AG5	1	H	5	(2E)–cillifuranone	Mycobacterium marinum	2	0	2	48	712
20210127	AG5	1	H	6	(2E)–cillifuranone	Mycobacterium marinum	2	0	3	48	630
20210127	AG6	1	A	4	(2E)–cillifuranone	Mycobacterium marinum	3	64	1	24	56
20210127	AG6	1	A	5	(2E)–cillifuranone	Mycobacterium marinum	3	64	2	24	68
20210127	AG6	1	A	6	(2E)–cillifuranone	Mycobacterium marinum	3	64	3	24	56
20210127	AG6	1	B	4	(2E)–cillifuranone	Mycobacterium marinum	3	32	1	24	80
20210127	AG6	1	B	5	(2E)–cillifuranone	Mycobacterium marinum	3	32	2	24	70
20210127	AG6	1	B	6	(2E)–cillifuranone	Mycobacterium marinum	3	32	3	24	94
20210127	AG6	1	C	4	(2E)–cillifuranone	Mycobacterium marinum	3	16	1	24	86
20210127	AG6	1	C	5	(2E)–cillifuranone	Mycobacterium marinum	3	16	2	24	56
20210127	AG6	1	C	6	(2E)–cillifuranone	Mycobacterium marinum	3	16	3	24	82
20210127	AG6	1	D	4	(2E)–cillifuranone	Mycobacterium marinum	3	8	1	24	82
20210127	AG6	1	D	5	(2E)–cillifuranone	Mycobacterium marinum	3	8	2	24	88
20210127	AG6	1	D	6	(2E)–cillifuranone	Mycobacterium marinum	3	8	3	24	76
20210127	AG6	1	E	4	(2E)–cillifuranone	Mycobacterium marinum	3	4	1	24	80
20210127	AG6	1	E	5	(2E)–cillifuranone	Mycobacterium marinum	3	4	2	24	78
20210127	AG6	1	E	6	(2E)–cillifuranone	Mycobacterium marinum	3	4	3	24	100
20210127	AG6	1	F	4	(2E)–cillifuranone	Mycobacterium marinum	3	2	1	24	84
20210127	AG6	1	F	5	(2E)–cillifuranone	Mycobacterium marinum	3	2	2	24	70
20210127	AG6	1	F	6	(2E)–cillifuranone	Mycobacterium marinum	3	2	3	24	74
20210127	AG6	1	G	4	(2E)–cillifuranone	Mycobacterium marinum	3	1	1	24	82
20210127	AG6	1	G	5	(2E)–cillifuranone	Mycobacterium marinum	3	1	2	24	84
20210127	AG6	1	G	6	(2E)–cillifuranone	Mycobacterium marinum	3	1	3	24	88
20210127	AG6	1	H	4	(2E)–cillifuranone	Mycobacterium marinum	3	0	1	24	82
20210127	AG6	1	H	5	(2E)–cillifuranone	Mycobacterium marinum	3	0	2	24	76
20210127	AG6	1	H	6	(2E)–cillifuranone	Mycobacterium marinum	3	0	3	24	76
20210128	AG5	1	A	4	(2E)–cillifuranone	Mycobacterium marinum	2	64	1	72	2528
20210128	AG5	1	A	5	(2E)–cillifuranone	Mycobacterium marinum	2	64	2	72	2734
20210128	AG5	1	A	6	(2E)–cillifuranone	Mycobacterium marinum	2	64	3	72	2620
20210128	AG5	1	B	4	(2E)–cillifuranone	Mycobacterium marinum	2	32	1	72	3050
20210128	AG5	1	B	5	(2E)–cillifuranone	Mycobacterium marinum	2	32	2	72	3144
20210128	AG5	1	B	6	(2E)–cillifuranone	Mycobacterium marinum	2	32	3	72	2584
20210128	AG5	1	C	4	(2E)–cillifuranone	Mycobacterium marinum	2	16	1	72	3024
20210128	AG5	1	C	5	(2E)–cillifuranone	Mycobacterium marinum	2	16	2	72	3258
20210128	AG5	1	C	6	(2E)–cillifuranone	Mycobacterium marinum	2	16	3	72	3192
20210128	AG5	1	D	4	(2E)–cillifuranone	Mycobacterium marinum	2	8	1	72	3036
20210128	AG5	1	D	5	(2E)–cillifuranone	Mycobacterium marinum	2	8	2	72	3028
20210128	AG5	1	D	6	(2E)–cillifuranone	Mycobacterium marinum	2	8	3	72	3128
20210128	AG5	1	E	4	(2E)–cillifuranone	Mycobacterium marinum	2	4	1	72	2996
20210128	AG5	1	E	5	(2E)–cillifuranone	Mycobacterium marinum	2	4	2	72	3216
20210128	AG5	1	E	6	(2E)–cillifuranone	Mycobacterium marinum	2	4	3	72	3306
20210128	AG5	1	F	4	(2E)–cillifuranone	Mycobacterium marinum	2	2	1	72	2904
20210128	AG5	1	F	5	(2E)–cillifuranone	Mycobacterium marinum	2	2	2	72	3162
20210128	AG5	1	F	6	(2E)–cillifuranone	Mycobacterium marinum	2	2	3	72	3192
20210128	AG5	1	G	4	(2E)–cillifuranone	Mycobacterium marinum	2	1	1	72	2842
20210128	AG5	1	G	5	(2E)–cillifuranone	Mycobacterium marinum	2	1	2	72	3184
20210128	AG5	1	G	6	(2E)–cillifuranone	Mycobacterium marinum	2	1	3	72	3172
20210128	AG5	1	H	4	(2E)–cillifuranone	Mycobacterium marinum	2	0	1	72	2822
20210128	AG5	1	H	5	(2E)–cillifuranone	Mycobacterium marinum	2	0	2	72	2878
20210128	AG5	1	H	6	(2E)–cillifuranone	Mycobacterium marinum	2	0	3	72	2758
20210128	AG6	1	A	4	(2E)–cillifuranone	Mycobacterium marinum	3	64	1	48	11396
20210128	AG6	1	A	5	(2E)–cillifuranone	Mycobacterium marinum	3	64	2	48	11636
20210128	AG6	1	A	6	(2E)–cillifuranone	Mycobacterium marinum	3	64	3	48	11754
20210128	AG6	1	B	4	(2E)–cillifuranone	Mycobacterium marinum	3	32	1	48	11330
20210128	AG6	1	B	5	(2E)–cillifuranone	Mycobacterium marinum	3	32	2	48	10846
20210128	AG6	1	B	6	(2E)–cillifuranone	Mycobacterium marinum	3	32	3	48	10298
20210128	AG6	1	C	4	(2E)–cillifuranone	Mycobacterium marinum	3	16	1	48	13104
20210128	AG6	1	C	5	(2E)–cillifuranone	Mycobacterium marinum	3	16	2	48	13192
20210128	AG6	1	C	6	(2E)–cillifuranone	Mycobacterium marinum	3	16	3	48	11904
20210128	AG6	1	D	4	(2E)–cillifuranone	Mycobacterium marinum	3	8	1	48	13522
20210128	AG6	1	D	5	(2E)–cillifuranone	Mycobacterium marinum	3	8	2	48	14645
20210128	AG6	1	D	6	(2E)–cillifuranone	Mycobacterium marinum	3	8	3	48	13598
20210128	AG6	1	E	4	(2E)–cillifuranone	Mycobacterium marinum	3	4	1	48	13554
20210128	AG6	1	E	5	(2E)–cillifuranone	Mycobacterium marinum	3	4	2	48	13956
20210128	AG6	1	E	6	(2E)–cillifuranone	Mycobacterium marinum	3	4	3	48	13394
20210128	AG6	1	F	4	(2E)–cillifuranone	Mycobacterium marinum	3	2	1	48	13420
20210128	AG6	1	F	5	(2E)–cillifuranone	Mycobacterium marinum	3	2	2	48	14020
20210128	AG6	1	F	6	(2E)–cillifuranone	Mycobacterium marinum	3	2	3	48	14189
20210128	AG6	1	G	4	(2E)–cillifuranone	Mycobacterium marinum	3	1	1	48	11992
20210128	AG6	1	G	5	(2E)–cillifuranone	Mycobacterium marinum	3	1	2	48	13824
20210128	AG6	1	G	6	(2E)–cillifuranone	Mycobacterium marinum	3	1	3	48	13282
20210128	AG6	1	H	4	(2E)–cillifuranone	Mycobacterium marinum	3	0	1	48	13134
20210128	AG6	1	H	5	(2E)–cillifuranone	Mycobacterium marinum	3	0	2	48	14114
20210128	AG6	1	H	6	(2E)–cillifuranone	Mycobacterium marinum	3	0	3	48	13512
20210129	AG6	1	A	4	(2E)–cillifuranone	Mycobacterium marinum	3	64	1	72	1912
20210129	AG6	1	A	5	(2E)–cillifuranone	Mycobacterium marinum	3	64	2	72	1864
20210129	AG6	1	A	6	(2E)–cillifuranone	Mycobacterium marinum	3	64	3	72	1832
20210129	AG6	1	B	4	(2E)–cillifuranone	Mycobacterium marinum	3	32	1	72	2224
20210129	AG6	1	B	5	(2E)–cillifuranone	Mycobacterium marinum	3	32	2	72	2058
20210129	AG6	1	B	6	(2E)–cillifuranone	Mycobacterium marinum	3	32	3	72	2300
20210129	AG6	1	C	4	(2E)–cillifuranone	Mycobacterium marinum	3	16	1	72	2376
20210129	AG6	1	C	5	(2E)–cillifuranone	Mycobacterium marinum	3	16	2	72	2388
20210129	AG6	1	C	6	(2E)–cillifuranone	Mycobacterium marinum	3	16	3	72	2422
20210129	AG6	1	D	4	(2E)–cillifuranone	Mycobacterium marinum	3	8	1	72	2692
20210129	AG6	1	D	5	(2E)–cillifuranone	Mycobacterium marinum	3	8	2	72	2630
20210129	AG6	1	D	6	(2E)–cillifuranone	Mycobacterium marinum	3	8	3	72	52
20210129	AG6	1	E	4	(2E)–cillifuranone	Mycobacterium marinum	3	4	1	72	2490
20210129	AG6	1	E	5	(2E)–cillifuranone	Mycobacterium marinum	3	4	2	72	2676
20210129	AG6	1	E	6	(2E)–cillifuranone	Mycobacterium marinum	3	4	3	72	2370
20210129	AG6	1	F	4	(2E)–cillifuranone	Mycobacterium marinum	3	2	1	72	2600
20210129	AG6	1	F	5	(2E)–cillifuranone	Mycobacterium marinum	3	2	2	72	2434
20210129	AG6	1	F	6	(2E)–cillifuranone	Mycobacterium marinum	3	2	3	72	2668
20210129	AG6	1	G	4	(2E)–cillifuranone	Mycobacterium marinum	3	1	1	72	2346
20210129	AG6	1	G	5	(2E)–cillifuranone	Mycobacterium marinum	3	1	2	72	2394
20210129	AG6	1	G	6	(2E)–cillifuranone	Mycobacterium marinum	3	1	3	72	2352
20210129	AG6	1	H	4	(2E)–cillifuranone	Mycobacterium marinum	3	0	1	72	2424
20210129	AG6	1	H	5	(2E)–cillifuranone	Mycobacterium marinum	3	0	2	72	2344
20210129	AG6	1	H	6	(2E)–cillifuranone	Mycobacterium marinum	3	0	3	72	2490
20200310	AG3	1	A	7	Taiwapyrone	Mycobacterium marinum	1	64	1	0	6
20200310	AG3	1	A	8	Taiwapyrone	Mycobacterium marinum	1	64	2	0	2
20200310	AG3	1	A	9	Taiwapyrone	Mycobacterium marinum	1	64	3	0	8
20200310	AG3	1	B	7	Taiwapyrone	Mycobacterium marinum	1	32	1	0	8
20200310	AG3	1	B	8	Taiwapyrone	Mycobacterium marinum	1	32	2	0	1
20200310	AG3	1	B	9	Taiwapyrone	Mycobacterium marinum	1	32	3	0	6
20200310	AG3	1	C	7	Taiwapyrone	Mycobacterium marinum	1	16	1	0	2
20200310	AG3	1	C	8	Taiwapyrone	Mycobacterium marinum	1	16	2	0	6
20200310	AG3	1	C	9	Taiwapyrone	Mycobacterium marinum	1	16	3	0	1
20200310	AG3	1	D	7	Taiwapyrone	Mycobacterium marinum	1	8	1	0	4
20200310	AG3	1	D	8	Taiwapyrone	Mycobacterium marinum	1	8	2	0	6
20200310	AG3	1	D	9	Taiwapyrone	Mycobacterium marinum	1	8	3	0	2
20200310	AG3	1	E	7	Taiwapyrone	Mycobacterium marinum	1	4	1	0	1
20200310	AG3	1	E	8	Taiwapyrone	Mycobacterium marinum	1	4	2	0	6
20200310	AG3	1	E	9	Taiwapyrone	Mycobacterium marinum	1	4	3	0	4
20200310	AG3	1	F	7	Taiwapyrone	Mycobacterium marinum	1	2	1	0	2
20200310	AG3	1	F	8	Taiwapyrone	Mycobacterium marinum	1	2	2	0	2
20200310	AG3	1	F	9	Taiwapyrone	Mycobacterium marinum	1	2	3	0	2
20200310	AG3	1	G	7	Taiwapyrone	Mycobacterium marinum	1	1	1	0	2
20200310	AG3	1	G	8	Taiwapyrone	Mycobacterium marinum	1	1	2	0	2
20200310	AG3	1	G	9	Taiwapyrone	Mycobacterium marinum	1	1	3	0	2
20200310	AG3	1	H	7	Taiwapyrone	Mycobacterium marinum	1	0	1	0	6
20200310	AG3	1	H	8	Taiwapyrone	Mycobacterium marinum	1	0	2	0	2
20200310	AG3	1	H	9	Taiwapyrone	Mycobacterium marinum	1	0	3	0	4
20200311	AG3	1	A	7	Taiwapyrone	Mycobacterium marinum	1	64	1	24	28
20200311	AG3	1	A	8	Taiwapyrone	Mycobacterium marinum	1	64	2	24	20
20200311	AG3	1	A	9	Taiwapyrone	Mycobacterium marinum	1	64	3	24	24
20200311	AG3	1	B	7	Taiwapyrone	Mycobacterium marinum	1	32	1	24	36
20200311	AG3	1	B	8	Taiwapyrone	Mycobacterium marinum	1	32	2	24	44
20200311	AG3	1	B	9	Taiwapyrone	Mycobacterium marinum	1	32	3	24	42
20200311	AG3	1	C	7	Taiwapyrone	Mycobacterium marinum	1	16	1	24	42
20200311	AG3	1	C	8	Taiwapyrone	Mycobacterium marinum	1	16	2	24	48
20200311	AG3	1	C	9	Taiwapyrone	Mycobacterium marinum	1	16	3	24	48
20200311	AG3	1	D	7	Taiwapyrone	Mycobacterium marinum	1	8	1	24	32
20200311	AG3	1	D	8	Taiwapyrone	Mycobacterium marinum	1	8	2	24	32
20200311	AG3	1	D	9	Taiwapyrone	Mycobacterium marinum	1	8	3	24	42
20200311	AG3	1	E	7	Taiwapyrone	Mycobacterium marinum	1	4	1	24	44
20200311	AG3	1	E	8	Taiwapyrone	Mycobacterium marinum	1	4	2	24	40
20200311	AG3	1	E	9	Taiwapyrone	Mycobacterium marinum	1	4	3	24	60
20200311	AG3	1	F	7	Taiwapyrone	Mycobacterium marinum	1	2	1	24	48
20200311	AG3	1	F	8	Taiwapyrone	Mycobacterium marinum	1	2	2	24	52
20200311	AG3	1	F	9	Taiwapyrone	Mycobacterium marinum	1	2	3	24	46
20200311	AG3	1	G	7	Taiwapyrone	Mycobacterium marinum	1	1	1	24	36
20200311	AG3	1	G	8	Taiwapyrone	Mycobacterium marinum	1	1	2	24	56
20200311	AG3	1	G	9	Taiwapyrone	Mycobacterium marinum	1	1	3	24	50
20200311	AG3	1	H	7	Taiwapyrone	Mycobacterium marinum	1	0	1	24	52
20200311	AG3	1	H	8	Taiwapyrone	Mycobacterium marinum	1	0	2	24	54
20200311	AG3	1	H	9	Taiwapyrone	Mycobacterium marinum	1	0	3	24	54
20200312	AG3	1	A	7	Taiwapyrone	Mycobacterium marinum	1	64	1	48	318
20200312	AG3	1	A	8	Taiwapyrone	Mycobacterium marinum	1	64	2	48	366
20200312	AG3	1	A	9	Taiwapyrone	Mycobacterium marinum	1	64	3	48	354
20200312	AG3	1	B	7	Taiwapyrone	Mycobacterium marinum	1	32	1	48	484
20200312	AG3	1	B	8	Taiwapyrone	Mycobacterium marinum	1	32	2	48	422
20200312	AG3	1	B	9	Taiwapyrone	Mycobacterium marinum	1	32	3	48	464
20200312	AG3	1	C	7	Taiwapyrone	Mycobacterium marinum	1	16	1	48	494
20200312	AG3	1	C	8	Taiwapyrone	Mycobacterium marinum	1	16	2	48	478
20200312	AG3	1	C	9	Taiwapyrone	Mycobacterium marinum	1	16	3	48	448
20200312	AG3	1	D	7	Taiwapyrone	Mycobacterium marinum	1	8	1	48	378
20200312	AG3	1	D	8	Taiwapyrone	Mycobacterium marinum	1	8	2	48	356
20200312	AG3	1	D	9	Taiwapyrone	Mycobacterium marinum	1	8	3	48	398
20200312	AG3	1	E	7	Taiwapyrone	Mycobacterium marinum	1	4	1	48	482
20200312	AG3	1	E	8	Taiwapyrone	Mycobacterium marinum	1	4	2	48	504
20200312	AG3	1	E	9	Taiwapyrone	Mycobacterium marinum	1	4	3	48	436
20200312	AG3	1	F	7	Taiwapyrone	Mycobacterium marinum	1	2	1	48	446
20200312	AG3	1	F	8	Taiwapyrone	Mycobacterium marinum	1	2	2	48	414
20200312	AG3	1	F	9	Taiwapyrone	Mycobacterium marinum	1	2	3	48	456
20200312	AG3	1	G	7	Taiwapyrone	Mycobacterium marinum	1	1	1	48	482
20200312	AG3	1	G	8	Taiwapyrone	Mycobacterium marinum	1	1	2	48	456
20200312	AG3	1	G	9	Taiwapyrone	Mycobacterium marinum	1	1	3	48	452
20200312	AG3	1	H	7	Taiwapyrone	Mycobacterium marinum	1	0	1	48	444
20200312	AG3	1	H	8	Taiwapyrone	Mycobacterium marinum	1	0	2	48	260
20200312	AG3	1	H	9	Taiwapyrone	Mycobacterium marinum	1	0	3	48	420
20200313	AG3	1	A	7	Taiwapyrone	Mycobacterium marinum	1	64	1	72	2016
20200313	AG3	1	A	8	Taiwapyrone	Mycobacterium marinum	1	64	2	72	2258
20200313	AG3	1	A	9	Taiwapyrone	Mycobacterium marinum	1	64	3	72	2104
20200313	AG3	1	B	7	Taiwapyrone	Mycobacterium marinum	1	32	1	72	2678
20200313	AG3	1	B	8	Taiwapyrone	Mycobacterium marinum	1	32	2	72	2748
20200313	AG3	1	B	9	Taiwapyrone	Mycobacterium marinum	1	32	3	72	2554
20200313	AG3	1	C	7	Taiwapyrone	Mycobacterium marinum	1	16	1	72	2518
20200313	AG3	1	C	8	Taiwapyrone	Mycobacterium marinum	1	16	2	72	2540
20200313	AG3	1	C	9	Taiwapyrone	Mycobacterium marinum	1	16	3	72	2646
20200313	AG3	1	D	7	Taiwapyrone	Mycobacterium marinum	1	8	1	72	2442
20200313	AG3	1	D	8	Taiwapyrone	Mycobacterium marinum	1	8	2	72	2804
20200313	AG3	1	D	9	Taiwapyrone	Mycobacterium marinum	1	8	3	72	2758
20200313	AG3	1	E	7	Taiwapyrone	Mycobacterium marinum	1	4	1	72	2828
20200313	AG3	1	E	8	Taiwapyrone	Mycobacterium marinum	1	4	2	72	2970
20200313	AG3	1	E	9	Taiwapyrone	Mycobacterium marinum	1	4	3	72	2956
20200313	AG3	1	F	7	Taiwapyrone	Mycobacterium marinum	1	2	1	72	3360
20200313	AG3	1	F	8	Taiwapyrone	Mycobacterium marinum	1	2	2	72	2986
20200313	AG3	1	F	9	Taiwapyrone	Mycobacterium marinum	1	2	3	72	2978
20200313	AG3	1	G	7	Taiwapyrone	Mycobacterium marinum	1	1	1	72	2728
20200313	AG3	1	G	8	Taiwapyrone	Mycobacterium marinum	1	1	2	72	3044
20200313	AG3	1	G	9	Taiwapyrone	Mycobacterium marinum	1	1	3	72	2920
20200313	AG3	1	H	7	Taiwapyrone	Mycobacterium marinum	1	0	1	72	2740
20200313	AG3	1	H	8	Taiwapyrone	Mycobacterium marinum	1	0	2	72	2078
20200313	AG3	1	H	9	Taiwapyrone	Mycobacterium marinum	1	0	3	72	3068
